# Supplementary material for: Improved metagenome assemblies and taxonomic binning using long-read circular consensus sequence data
Source: Sci Rep. 2016 May 9;6:25373. doi: 10.1038/srep25373 (PMC4860591; doi:10.1038/srep25373)
Supplement: Supplementary Tables S1 – S4 [file srep25373-s2.xls]

## Sheet: Table S1
Improved metagenome assemblies and taxonomic binning using long-read circular consensus sequence data
Frank, J. A., Y. Pan, A. Tooming-Klunderud, V. G. H. Eijsink, A. C. McHardy, A. J. Nederbragt, and P. B. Pope
Table S1. Phylogeny of all 480 operational taxonomic units from the Link_ADI biogas reactor. Percent is the quotient of relative abundance and total number of sequences.
OTU	Percent	Taxonomy
unClos_1	36.3947	k__Bacteria; p__Firmicutes; c__Clostridia; o__Clostridiales; f__Clostridiaceae; g__Clostridium; s__
unFirm_1	5.4406	k__Bacteria; p__Firmicutes; c__Clostridia; o__SHA-98; f__; g__; s__
OTU_Link_ADI-3	3.49798	k__Bacteria; p__Firmicutes; c__Clostridia; o__Clostridiales; f__Clostridiaceae; g__Clostridium; s__
OTU_Link_ADI-4	3.33473	Unassigned
OTU_Link_ADI-5	3.08921	k__Bacteria; p__Firmicutes; c__Clostridia; o__Natranaerobiales; f__ML1228J-1; g__; s__
OTU_Link_ADI-6	3.08035	k__Bacteria; p__Firmicutes; c__Clostridia; o__SHA-98; f__; g__; s__
OTU_Link_ADI-7	2.93608	k__Bacteria; p__Firmicutes; c__Clostridia; o__MBA08; f__; g__; s__
OTU_Link_ADI-8	1.38704	k__Bacteria; p__Bacteroidetes; c__Bacteroidia; o__Bacteroidales; f__; g__; s__
OTU_Link_ADI-9	1.33389	k__Bacteria; p__Firmicutes; c__Clostridia; o__Clostridiales; f__Clostridiaceae; g__Clostridium; s__
OTU_Link_ADI-10	1.11495	k__Bacteria; p__Firmicutes; c__Clostridia; o__Natranaerobiales; f__ML1228J-1; g__; s__
OTU_Link_ADI-11	1.07698	k__Bacteria; p__Tenericutes; c__Mollicutes; o__Acholeplasmatales; f__Acholeplasmataceae; g__; s__
OTU_Link_ADI-12	1.05673	k__Bacteria; p__Bacteroidetes; c__Bacteroidia; o__Bacteroidales; f__Porphyromonadaceae; g__; s__
OTU_Link_ADI-13	1.04914	k__Bacteria; p__Firmicutes; c__Clostridia; o__Clostridiales; f__Clostridiaceae; g__Clostridium; s__
OTU_Link_ADI-14	0.966881	k__Bacteria; p__Bacteroidetes; c__Bacteroidia; o__Bacteroidales; f__Porphyromonadaceae; g__Paludibacter; s__
OTU_Link_ADI-15	0.949163	k__Bacteria; p__Firmicutes; c__Clostridia; o__SHA-98; f__; g__; s__
OTU_Link_ADI-16	0.931445	k__Bacteria; p__Firmicutes; c__Clostridia; o__SHA-98; f__; g__; s__
OTU_Link_ADI-17	0.864371	k__Bacteria; p__Firmicutes; c__Clostridia; o__Clostridiales; f__Clostridiaceae; g__Clostridium; s__
OTU_Link_ADI-18	0.811218	k__Bacteria; p__Firmicutes; c__Clostridia; o__SHA-98; f__; g__; s__
OTU_Link_ADI-19	0.787172	k__Bacteria; p__Firmicutes; c__Clostridia; o__MBA08; f__; g__; s__
OTU_Link_ADI-20	0.750471	k__Bacteria; p__Firmicutes; c__Clostridia; o__Clostridiales; f__Clostridiaceae; g__Clostridium; s__
OTU_Link_ADI-21	0.750471	k__Bacteria; p__Firmicutes; c__Clostridia; o__Thermoanaerobacterales; f__Thermoanaerobacteraceae; g__Thermacetogenium; s__
OTU_Link_ADI-22	0.734019	Unassigned
OTU_Link_ADI-23	0.72516	k__Bacteria; p__Firmicutes; c__Clostridia; o__Natranaerobiales; f__ML1228J-1; g__; s__
OTU_Link_ADI-24	0.715036	k__Bacteria; p__Firmicutes; c__Clostridia; o__Clostridiales; f__Clostridiaceae; g__Clostridium; s__
OTU_Link_ADI-25	0.688459	k__Bacteria; p__Synergistetes; c__Synergistia; o__Synergistales; f__Anaerobaculaceae; g__Anaerobaculum; s__
OTU_Link_ADI-26	0.661883	k__Bacteria; p__Firmicutes; c__Clostridia; o__MBA08; f__; g__; s__
OTU_Link_ADI-27	0.659352	k__Bacteria; p__Firmicutes; c__Clostridia; o__Clostridiales; f__Clostridiaceae; g__Clostridium; s__
OTU_Link_ADI-28	0.622651	k__Bacteria; p__Firmicutes; c__Clostridia; o__SHA-98; f__; g__; s__
OTU_Link_ADI-29	0.606199	k__Bacteria; p__Firmicutes; c__Clostridia; o__MBA08; f__; g__; s__
OTU_Link_ADI-30	0.559373	k__Bacteria; p__Firmicutes; c__Clostridia; o__Clostridiales; f__; g__; s__
OTU_Link_ADI-31	0.508751	k__Bacteria; p__Bacteroidetes; c__Bacteroidia; o__Bacteroidales; f__; g__; s__
OTU_Link_ADI-32	0.474581	k__Bacteria; p__WWE1; c__[Cloacamonae]; o__[Cloacamonales]; f__[Cloacamonaceae]; g__W22; s__
OTU_Link_ADI-33	0.47205	k__Bacteria; p__Firmicutes; c__Clostridia; o__MBA08; f__; g__; s__
OTU_Link_ADI-34	0.463191	k__Bacteria; p__Firmicutes; c__Clostridia; o__BSA2B-08; f__; g__; s__
OTU_Link_ADI-35	0.456864	k__Bacteria; p__Bacteroidetes; c__Bacteroidia; o__Bacteroidales; f__; g__; s__
OTU_Link_ADI-36	0.441677	k__Bacteria; p__Firmicutes; c__Clostridia; o__Clostridiales; f__Caldicoprobacteraceae; g__Caldicoprobacter; s__
OTU_Link_ADI-37	0.416366	k__Archaea; p__Euryarchaeota; c__Methanomicrobia; o__Methanosarcinales; f__Methanosarcinaceae; g__Methanosarcina; s__
OTU_Link_ADI-38	0.411304	k__Bacteria; p__Firmicutes; c__Clostridia; o__MBA08; f__; g__; s__
OTU_Link_ADI-39	0.393586	k__Bacteria; p__Firmicutes; c__Clostridia; o__SHA-98; f__; g__; s__
OTU_Link_ADI-40	0.380931	k__Bacteria; p__Firmicutes; c__Clostridia; o__SHA-98; f__; g__; s__
OTU_Link_ADI-41	0.336636	k__Bacteria; p__Firmicutes; c__Clostridia; o__Clostridiales; f__[Tissierellaceae]; g__Tepidimicrobium; s__
OTU_Link_ADI-42	0.296139	k__Bacteria; p__Firmicutes; c__Clostridia; o__Clostridiales; f__; g__; s__
OTU_Link_ADI-43	0.289811	k__Bacteria; p__Firmicutes; c__Clostridia; o__Thermoanaerobacterales; f__Thermoanaerobacteraceae; g__Thermacetogenium; s__
OTU_Link_ADI-44	0.279687	k__Bacteria; p__Bacteroidetes; c__Bacteroidia; o__Bacteroidales; f__Porphyromonadaceae; g__; s__
OTU_Link_ADI-45	0.277156	k__Bacteria; p__Firmicutes; c__Bacilli; o__Bacillales; f__Bacillaceae; g__Bacillus
OTU_Link_ADI-46	0.269562	k__Bacteria; p__Firmicutes; c__Clostridia; o__BSA2B-08; f__; g__; s__
OTU_Link_ADI-47	0.260703	Unassigned
OTU_Link_ADI-48	0.251845	Unassigned
OTU_Link_ADI-49	0.225268	k__Bacteria; p__Firmicutes; c__Clostridia; o__Clostridiales; f__Clostridiaceae; g__Clostridium; s__
OTU_Link_ADI-50	0.217675	Unassigned
OTU_Link_ADI-51	0.20755	k__Bacteria; p__Firmicutes; c__Clostridia; o__Clostridiales; f__Clostridiaceae; g__Clostridium; s__
OTU_Link_ADI-52	0.202488	k__Bacteria; p__Firmicutes; c__Clostridia; o__Clostridiales; f__[Tissierellaceae]; g__Tepidimicrobium; s__
OTU_Link_ADI-53	0.198691	k__Bacteria; p__Firmicutes; c__Clostridia; o__Clostridiales; f__EtOH8; g__; s__
OTU_Link_ADI-54	0.186036	k__Bacteria; p__Firmicutes; c__Clostridia; o__MBA08; f__; g__; s__
OTU_Link_ADI-55	0.182239	Unassigned
OTU_Link_ADI-56	0.175912	k__Bacteria; p__Firmicutes; c__Clostridia; o__SHA-98; f__; g__; s__
OTU_Link_ADI-57	0.169584	k__Bacteria; p__Firmicutes; c__Clostridia; o__MBA08; f__; g__; s__
OTU_Link_ADI-58	0.168318	k__Bacteria; p__Firmicutes; c__Clostridia; o__SHA-98; f__; g__; s__
OTU_Link_ADI-59	0.167053	k__Bacteria; p__Firmicutes; c__Clostridia; o__MBA08; f__; g__; s__
OTU_Link_ADI-60	0.167053	k__Bacteria; p__OP9; c__OPB46; o__OPB72; f__TIBD11; g__; s__
OTU_Link_ADI-61	0.16199	k__Bacteria; p__Actinobacteria; c__Actinobacteria; o__Actinomycetales; f__Corynebacteriaceae; g__Corynebacterium; s__
OTU_Link_ADI-62	0.156928	k__Bacteria; p__Firmicutes; c__Clostridia; o__Clostridiales; f__[Tissierellaceae]; g__; s__
OTU_Link_ADI-63	0.156928	k__Bacteria; p__WWE1; c__[Cloacamonae]; o__[Cloacamonales]; f__[Cloacamonaceae]; g__W22; s__
OTU_Link_ADI-64	0.156928	Unassigned
OTU_Link_ADI-65	0.150601	k__Bacteria; p__Tenericutes; c__Mollicutes; o__Acholeplasmatales; f__Acholeplasmataceae; g__; s__
OTU_Link_ADI-66	0.146804	k__Bacteria; p__Firmicutes; c__Clostridia; o__Clostridiales; f__Syntrophomonadaceae; g__Syntrophomonas; s__
OTU_Link_ADI-67	0.146804	k__Bacteria; p__Firmicutes; c__Clostridia; o__Clostridiales; f__Clostridiaceae; g__Clostridium; s__
OTU_Link_ADI-68	0.145538	k__Bacteria; p__Firmicutes; c__Clostridia; o__Thermoanaerobacterales; f__; g__; s__
OTU_Link_ADI-69	0.141742	k__Bacteria; p__Firmicutes; c__Erysipelotrichi; o__Erysipelotrichales; f__Erysipelotrichaceae; g__RFN20; s__
OTU_Link_ADI-70	0.139211	k__Bacteria; p__Firmicutes; c__Clostridia; o__Clostridiales; f__[Tissierellaceae]; g__Tepidimicrobium; s__
OTU_Link_ADI-71	0.137945	k__Bacteria; p__Tenericutes; c__RF3; o__ML615J-28; f__; g__; s__
OTU_Link_ADI-72	0.135414	k__Bacteria; p__Firmicutes; c__Bacilli; o__Lactobacillales; f__Enterococcaceae
OTU_Link_ADI-73	0.131617	k__Bacteria; p__Firmicutes; c__Clostridia; o__MBA08; f__; g__; s__
OTU_Link_ADI-74	0.130352	k__Bacteria; p__Firmicutes; c__Clostridia; o__Clostridiales; f__Caldicoprobacteraceae; g__Caldicoprobacter; s__
OTU_Link_ADI-75	0.126555	k__Bacteria; p__Firmicutes; c__Clostridia; o__Clostridiales; f__Clostridiaceae; g__Clostridium; s__
OTU_Link_ADI-76	0.122758	k__Bacteria; p__Proteobacteria; c__Gammaproteobacteria; o__Pseudomonadales; f__Pseudomonadaceae; g__; s__
OTU_Link_ADI-77	0.121493	k__Bacteria; p__Bacteroidetes; c__Bacteroidia; o__Bacteroidales; f__Porphyromonadaceae; g__; s__
OTU_Link_ADI-78	0.121493	k__Bacteria; p__Firmicutes; c__Clostridia; o__Natranaerobiales; f__ML1228J-1; g__; s__
OTU_Link_ADI-79	0.117696	k__Bacteria; p__Firmicutes; c__Clostridia; o__MBA08; f__; g__; s__
OTU_Link_ADI-80	0.112634	Unassigned
OTU_Link_ADI-81	0.111368	k__Bacteria; p__Firmicutes; c__Clostridia; o__MBA08; f__; g__; s__
OTU_Link_ADI-82	0.107572	k__Bacteria; p__Firmicutes; c__Clostridia; o__BSA2B-08; f__; g__; s__
OTU_Link_ADI-83	0.105041	k__Bacteria; p__Firmicutes; c__Clostridia; o__Natranaerobiales; f__ML1228J-1; g__; s__
OTU_Link_ADI-84	0.105041	Unassigned
OTU_Link_ADI-85	0.10251	k__Bacteria; p__Firmicutes; c__OPB54; o__; f__; g__; s__
OTU_Link_ADI-86	0.10251	k__Bacteria; p__Firmicutes; c__Clostridia; o__SHA-98; f__; g__; s__
OTU_Link_ADI-87	0.10251	Unassigned
OTU_Link_ADI-88	0.101244	k__Bacteria; p__OD1; c__ABY1; o__; f__; g__; s__
OTU_Link_ADI-89	0.0999785	Unassigned
OTU_Link_ADI-90	0.0999785	k__Bacteria; p__Thermotogae; c__Thermotogae; o__Thermotogales; f__Thermotogaceae; g__S1; s__
OTU_Link_ADI-91	0.0999785	Unassigned
OTU_Link_ADI-92	0.0987129	Unassigned
OTU_Link_ADI-93	0.0987129	k__Bacteria; p__Firmicutes; c__Clostridia; o__Clostridiales; f__[Tissierellaceae]; g__Tepidimicrobium; s__
OTU_Link_ADI-94	0.0987129	k__Bacteria; p__Firmicutes; c__Clostridia; o__SHA-98; f__; g__; s__
OTU_Link_ADI-95	0.0974474	k__Bacteria; p__Firmicutes; c__Clostridia; o__SHA-98; f__D2; g__; s__
OTU_Link_ADI-96	0.0961818	Unassigned
OTU_Link_ADI-97	0.0936507	k__Bacteria; p__Firmicutes; c__Clostridia; o__Clostridiales; f__EtOH8; g__; s__
OTU_Link_ADI-98	0.0936507	k__Bacteria; p__Firmicutes; c__Clostridia; o__MBA08; f__; g__; s__
OTU_Link_ADI-99	0.0911196	k__Bacteria; p__Firmicutes; c__Erysipelotrichi; o__Erysipelotrichales; f__Erysipelotrichaceae; g__RFN20; s__
OTU_Link_ADI-100	0.0898541	k__Archaea; p__Euryarchaeota; c__Methanomicrobia; o__Methanomicrobiales; f__Methanomicrobiaceae; g__Methanoculleus; s__
OTU_Link_ADI-101	0.0885885	k__Bacteria; p__Firmicutes; c__Clostridia; o__MBA08; f__; g__; s__
OTU_Link_ADI-102	0.0885885	k__Bacteria; p__Firmicutes; c__Clostridia; o__BSA2B-08; f__; g__; s__
OTU_Link_ADI-103	0.0885885	k__Bacteria; p__Firmicutes; c__Clostridia; o__MBA08; f__; g__; s__
OTU_Link_ADI-104	0.0860574	k__Bacteria; p__Firmicutes; c__Clostridia; o__Clostridiales; f__Clostridiaceae; g__Clostridium; s__
OTU_Link_ADI-105	0.0847919	k__Bacteria; p__Firmicutes; c__Clostridia; o__Thermoanaerobacterales; f__; g__; s__
OTU_Link_ADI-106	0.0847919	k__Bacteria; p__Firmicutes; c__Clostridia; o__Clostridiales; f__Clostridiaceae; g__Clostridium; s__
OTU_Link_ADI-107	0.0835263	Unassigned
OTU_Link_ADI-108	0.0809952	k__Bacteria; p__Firmicutes; c__Clostridia; o__MBA08; f__; g__; s__
OTU_Link_ADI-109	0.0797297	k__Archaea; p__Euryarchaeota; c__Methanomicrobia; o__Methanomicrobiales; f__Methanomicrobiaceae; g__Methanoculleus; s__
OTU_Link_ADI-110	0.0797297	k__Bacteria; p__Firmicutes; c__Clostridia; o__SHA-98; f__; g__; s__
OTU_Link_ADI-111	0.0784641	k__Bacteria; p__Firmicutes; c__Clostridia; o__Clostridiales; f__Ruminococcaceae; g__; s__
OTU_Link_ADI-112	0.0771986	k__Bacteria; p__Firmicutes; c__Clostridia; o__Thermoanaerobacterales; f__; g__; s__
OTU_Link_ADI-113	0.075933	k__Bacteria; p__Firmicutes; c__Clostridia; o__Clostridiales
OTU_Link_ADI-114	0.0746675	k__Bacteria; p__Proteobacteria; c__Betaproteobacteria; o__Burkholderiales; f__Alcaligenaceae; g__; s__
OTU_Link_ADI-115	0.0734019	k__Bacteria; p__Firmicutes; c__Clostridia; o__Clostridiales; f__Clostridiaceae; g__Clostridium; s__
OTU_Link_ADI-116	0.0734019	k__Bacteria; p__Firmicutes; c__Clostridia; o__Clostridiales; f__Clostridiaceae; g__Clostridium; s__
OTU_Link_ADI-117	0.0734019	k__Bacteria; p__Firmicutes; c__Clostridia; o__Clostridiales; f__Clostridiaceae; g__Clostridium; s__
OTU_Link_ADI-118	0.0721364	k__Bacteria; p__Firmicutes; c__Clostridia; o__SHA-98; f__; g__; s__
OTU_Link_ADI-119	0.0708708	k__Bacteria; p__Firmicutes; c__Clostridia; o__Clostridiales; f__Clostridiaceae; g__Clostridium; s__
OTU_Link_ADI-120	0.0696053	Unassigned
OTU_Link_ADI-121	0.0696053	Unassigned
OTU_Link_ADI-122	0.0683397	k__Bacteria; p__Tenericutes; c__Mollicutes; o__Acholeplasmatales; f__Acholeplasmataceae; g__Acholeplasma; s__
OTU_Link_ADI-123	0.0670742	k__Bacteria; p__Firmicutes; c__Clostridia; o__MBA08; f__; g__; s__
OTU_Link_ADI-124	0.0658086	k__Bacteria; p__Firmicutes; c__Clostridia; o__Clostridiales; f__Caldicoprobacteraceae; g__Caldicoprobacter; s__
OTU_Link_ADI-125	0.0645431	k__Bacteria; p__Proteobacteria; c__Betaproteobacteria; o__Burkholderiales; f__Alcaligenaceae; g__; s__
OTU_Link_ADI-126	0.0632775	k__Bacteria; p__Firmicutes; c__Clostridia; o__Thermoanaerobacterales; f__; g__; s__
OTU_Link_ADI-127	0.0632775	k__Bacteria; p__Firmicutes; c__Clostridia; o__Clostridiales; f__Clostridiaceae; g__Clostridium; s__
OTU_Link_ADI-128	0.062012	Unassigned
OTU_Link_ADI-129	0.062012	k__Bacteria; p__Firmicutes; c__Clostridia; o__Thermoanaerobacterales; f__; g__; s__
OTU_Link_ADI-130	0.062012	Unassigned
OTU_Link_ADI-131	0.0607464	k__Bacteria; p__Firmicutes; c__Clostridia; o__Clostridiales; f__; g__; s__
OTU_Link_ADI-132	0.0607464	k__Bacteria; p__Firmicutes; c__Clostridia; o__MBA08; f__; g__; s__
OTU_Link_ADI-133	0.0607464	Unassigned
OTU_Link_ADI-134	0.0607464	Unassigned
OTU_Link_ADI-135	0.0594809	k__Bacteria; p__Firmicutes; c__Clostridia; o__Clostridiales; f__Eubacteriaceae; g__Pseudoramibacter_Eubacterium; s__
OTU_Link_ADI-136	0.0582153	k__Bacteria; p__Firmicutes; c__Clostridia; o__Clostridiales; f__Syntrophomonadaceae; g__Syntrophomonas; s__
OTU_Link_ADI-137	0.0569498	k__Bacteria; p__Firmicutes; c__Clostridia; o__Clostridiales; f__Caldicoprobacteraceae; g__Caldicoprobacter; s__
OTU_Link_ADI-138	0.0569498	k__Bacteria; p__Firmicutes; c__Clostridia; o__Clostridiales; f__[Tissierellaceae]; g__Tepidimicrobium; s__
OTU_Link_ADI-139	0.0556842	k__Bacteria; p__Firmicutes; c__Clostridia; o__MBA08; f__; g__; s__
OTU_Link_ADI-140	0.0556842	k__Bacteria; p__Firmicutes; c__Clostridia; o__SHA-98; f__; g__; s__
OTU_Link_ADI-141	0.0544187	Unassigned
OTU_Link_ADI-142	0.0531531	k__Bacteria; p__Bacteroidetes; c__Bacteroidia; o__Bacteroidales; f__; g__; s__
OTU_Link_ADI-143	0.0518876	k__Bacteria; p__Proteobacteria; c__Gammaproteobacteria; o__Pseudomonadales; f__Pseudomonadaceae; g__; s__
OTU_Link_ADI-144	0.0518876	k__Bacteria; p__Firmicutes; c__Clostridia; o__Thermoanaerobacterales; f__; g__; s__
OTU_Link_ADI-145	0.0518876	k__Bacteria; p__Firmicutes; c__Clostridia; o__SHA-98; f__; g__; s__
OTU_Link_ADI-146	0.0493565	k__Bacteria; p__Firmicutes; c__Clostridia; o__SHA-98; f__; g__; s__
OTU_Link_ADI-147	0.0480909	k__Bacteria; p__Firmicutes; c__Clostridia; o__Clostridiales; f__Ruminococcaceae; g__; s__
OTU_Link_ADI-148	0.0480909	k__Bacteria; p__Tenericutes; c__Mollicutes; o__Acholeplasmatales; f__Acholeplasmataceae; g__; s__
OTU_Link_ADI-149	0.0480909	k__Bacteria; p__Firmicutes; c__Clostridia; o__SHA-98; f__; g__; s__
OTU_Link_ADI-150	0.0468254	k__Bacteria; p__Firmicutes; c__Clostridia; o__Clostridiales; f__Clostridiaceae; g__Clostridium; s__
OTU_Link_ADI-151	0.0442943	k__Bacteria; p__Firmicutes; c__Clostridia; o__Thermoanaerobacterales; f__Thermoanaerobacteraceae; g__; s__
OTU_Link_ADI-152	0.0442943	Unassigned
OTU_Link_ADI-153	0.0442943	k__Bacteria; p__Firmicutes; c__Clostridia; o__Clostridiales; f__[Tissierellaceae]; g__Tepidimicrobium; s__
OTU_Link_ADI-154	0.0442943	k__Bacteria; p__Tenericutes; c__Mollicutes; o__Acholeplasmatales; f__Acholeplasmataceae; g__; s__
OTU_Link_ADI-155	0.0442943	k__Bacteria; p__Firmicutes; c__OPB54; o__; f__; g__; s__
OTU_Link_ADI-156	0.0442943	Unassigned
OTU_Link_ADI-157	0.0430287	k__Bacteria; p__Firmicutes; c__Clostridia; o__Clostridiales; f__Clostridiaceae; g__Clostridium; s__
OTU_Link_ADI-158	0.0430287	k__Bacteria; p__Firmicutes; c__Clostridia; o__SHA-98; f__; g__; s__
OTU_Link_ADI-159	0.0417632	Unassigned
OTU_Link_ADI-160	0.0417632	k__Bacteria; p__Firmicutes; c__Clostridia; o__Clostridiales; f__Ruminococcaceae; g__; s__
OTU_Link_ADI-161	0.0404976	k__Bacteria; p__Firmicutes; c__Clostridia; o__SHA-98; f__D2; g__; s__
OTU_Link_ADI-162	0.0404976	k__Bacteria; p__Firmicutes; c__Clostridia; o__SHA-98; f__; g__; s__
OTU_Link_ADI-163	0.0392321	k__Bacteria; p__Firmicutes; c__Clostridia; o__SHA-98; f__D2; g__; s__
OTU_Link_ADI-164	0.0392321	k__Bacteria; p__Firmicutes; c__Clostridia; o__Natranaerobiales; f__ML1228J-1; g__; s__
OTU_Link_ADI-165	0.0379665	k__Bacteria; p__Firmicutes; c__Clostridia; o__Clostridiales; f__Clostridiaceae; g__Clostridium; s__
OTU_Link_ADI-166	0.0379665	Unassigned
OTU_Link_ADI-167	0.036701	k__Bacteria; p__Firmicutes; c__Clostridia; o__Clostridiales; f__Clostridiaceae; g__Clostridium; s__
OTU_Link_ADI-168	0.036701	Unassigned
OTU_Link_ADI-169	0.036701	k__Bacteria; p__Firmicutes; c__Clostridia; o__Clostridiales; f__Syntrophomonadaceae; g__Syntrophomonas; s__
OTU_Link_ADI-170	0.036701	k__Bacteria; p__Firmicutes; c__Clostridia; o__Clostridiales; f__Clostridiaceae; g__Clostridium; s__
OTU_Link_ADI-171	0.036701	k__Bacteria; p__Firmicutes; c__Clostridia; o__Clostridiales; f__Clostridiaceae; g__Clostridium; s__
OTU_Link_ADI-172	0.0354354	k__Bacteria; p__Firmicutes; c__Clostridia; o__Clostridiales; f__[Tissierellaceae]; g__Tepidimicrobium; s__
OTU_Link_ADI-173	0.0354354	k__Bacteria; p__Firmicutes; c__Clostridia; o__; f__; g__; s__
OTU_Link_ADI-174	0.0354354	k__Bacteria; p__Firmicutes; c__Clostridia; o__Clostridiales; f__; g__; s__
OTU_Link_ADI-175	0.0354354	k__Bacteria; p__Firmicutes; c__Clostridia; o__SHA-98; f__; g__; s__
OTU_Link_ADI-176	0.0354354	k__Bacteria; p__Firmicutes; c__Clostridia; o__Clostridiales; f__Clostridiaceae; g__Clostridium; s__
OTU_Link_ADI-177	0.0341699	k__Bacteria; p__Firmicutes; c__Clostridia; o__Clostridiales; f__Clostridiaceae; g__Clostridium; s__
OTU_Link_ADI-178	0.0341699	k__Bacteria; p__Firmicutes; c__Clostridia; o__SHA-98; f__; g__; s__
OTU_Link_ADI-179	0.0341699	Unassigned
OTU_Link_ADI-180	0.0341699	k__Bacteria; p__Proteobacteria; c__Betaproteobacteria; o__Burkholderiales; f__Alcaligenaceae; g__; s__
OTU_Link_ADI-181	0.0329043	Unassigned
OTU_Link_ADI-182	0.0329043	k__Bacteria; p__Proteobacteria; c__Gammaproteobacteria; o__Pseudomonadales; f__Pseudomonadaceae; g__; s__
OTU_Link_ADI-183	0.0329043	Unassigned
OTU_Link_ADI-184	0.0329043	k__Bacteria; p__Firmicutes; c__Clostridia; o__Clostridiales; f__; g__; s__
OTU_Link_ADI-185	0.0329043	Unassigned
OTU_Link_ADI-186	0.0329043	k__Bacteria; p__Firmicutes; c__Clostridia; o__SHA-98; f__; g__; s__
OTU_Link_ADI-187	0.0329043	k__Bacteria; p__Firmicutes; c__Clostridia; o__MBA08; f__; g__; s__
OTU_Link_ADI-188	0.0329043	k__Bacteria; p__Firmicutes; c__Clostridia; o__Clostridiales; f__[Tissierellaceae]; g__; s__
OTU_Link_ADI-189	0.0316388	k__Bacteria; p__Firmicutes; c__Clostridia; o__SHA-98; f__; g__; s__
OTU_Link_ADI-190	0.0316388	k__Bacteria; p__Firmicutes; c__Clostridia; o__Clostridiales; f__[Tissierellaceae]; g__Tepidimicrobium; s__
OTU_Link_ADI-191	0.0316388	k__Bacteria; p__Firmicutes; c__Clostridia; o__Natranaerobiales; f__ML1228J-1; g__; s__
OTU_Link_ADI-192	0.0316388	k__Bacteria; p__Firmicutes; c__Clostridia; o__Clostridiales; f__Ruminococcaceae; g__; s__
OTU_Link_ADI-193	0.0316388	Unassigned
OTU_Link_ADI-194	0.0303732	k__Bacteria; p__Firmicutes; c__Clostridia; o__Natranaerobiales; f__ML1228J-1; g__; s__
OTU_Link_ADI-195	0.0303732	k__Bacteria; p__Spirochaetes; c__Spirochaetes; o__Spirochaetales; f__Spirochaetaceae; g__Treponema; s__
OTU_Link_ADI-196	0.0303732	k__Bacteria; p__Synergistetes; c__Synergistia; o__Synergistales; f__Dethiosulfovibrionaceae; g__Aminobacterium; s__
OTU_Link_ADI-197	0.0303732	k__Bacteria; p__Firmicutes; c__Clostridia; o__MBA08; f__; g__; s__
OTU_Link_ADI-198	0.0303732	k__Bacteria; p__Firmicutes; c__Clostridia; o__SHA-98; f__; g__; s__
OTU_Link_ADI-199	0.0303732	k__Bacteria; p__Firmicutes; c__Clostridia; o__Clostridiales; f__Clostridiaceae; g__Clostridium; s__
OTU_Link_ADI-200	0.0303732	k__Bacteria; p__Firmicutes; c__Clostridia; o__Clostridiales; f__Clostridiaceae; g__Clostridium; s__
OTU_Link_ADI-201	0.0303732	k__Bacteria; p__Firmicutes; c__Clostridia; o__Clostridiales; f__Ruminococcaceae; g__; s__
OTU_Link_ADI-202	0.0303732	k__Bacteria; p__Firmicutes; c__Clostridia; o__Clostridiales; f__Clostridiaceae; g__Clostridium; s__
OTU_Link_ADI-203	0.0291077	Unassigned
OTU_Link_ADI-204	0.0291077	k__Bacteria; p__Firmicutes; c__Clostridia; o__MBA08; f__; g__; s__
OTU_Link_ADI-205	0.0291077	k__Bacteria; p__Firmicutes; c__Clostridia; o__Clostridiales; f__Clostridiaceae; g__; s__
OTU_Link_ADI-206	0.0278421	k__Bacteria; p__Firmicutes; c__Clostridia; o__Clostridiales; f__; g__; s__
OTU_Link_ADI-207	0.0278421	Unassigned
OTU_Link_ADI-208	0.0278421	Unassigned
OTU_Link_ADI-209	0.0278421	k__Bacteria; p__Firmicutes; c__Clostridia; o__Clostridiales; f__; g__; s__
OTU_Link_ADI-210	0.0278421	Unassigned
OTU_Link_ADI-211	0.0278421	k__Bacteria; p__Firmicutes; c__Clostridia; o__BSA2B-08; f__; g__; s__
OTU_Link_ADI-212	0.0278421	k__Bacteria; p__Tenericutes; c__Mollicutes; o__Acholeplasmatales; f__Acholeplasmataceae; g__; s__
OTU_Link_ADI-213	0.0278421	k__Bacteria; p__Synergistetes; c__Synergistia; o__Synergistales; f__Anaerobaculaceae; g__Anaerobaculum; s__
OTU_Link_ADI-214	0.0278421	Unassigned
OTU_Link_ADI-215	0.0278421	Unassigned
OTU_Link_ADI-216	0.0265766	k__Bacteria; p__Firmicutes; c__Clostridia; o__Natranaerobiales; f__ML1228J-1; g__; s__
OTU_Link_ADI-217	0.0265766	k__Bacteria; p__Firmicutes; c__Clostridia; o__SHA-98; f__; g__; s__
OTU_Link_ADI-218	0.0265766	k__Bacteria; p__Firmicutes; c__Clostridia; o__Natranaerobiales; f__ML1228J-1; g__; s__
OTU_Link_ADI-219	0.0265766	k__Bacteria; p__Firmicutes; c__Clostridia; o__Clostridiales; f__Ruminococcaceae; g__; s__
OTU_Link_ADI-220	0.0265766	k__Bacteria; p__Firmicutes; c__Clostridia; o__Clostridiales; f__Caldicoprobacteraceae; g__Caldicoprobacter; s__
OTU_Link_ADI-221	0.0265766	k__Bacteria; p__Firmicutes; c__Clostridia; o__Clostridiales; f__Caldicoprobacteraceae; g__Caldicoprobacter; s__
OTU_Link_ADI-222	0.0265766	k__Bacteria; p__Firmicutes; c__Clostridia; o__SHA-98; f__; g__; s__
OTU_Link_ADI-223	0.025311	k__Bacteria; p__Firmicutes; c__Clostridia; o__Natranaerobiales; f__ML1228J-1; g__; s__
OTU_Link_ADI-224	0.025311	Unassigned
OTU_Link_ADI-225	0.025311	k__Bacteria; p__Firmicutes; c__Clostridia; o__MBA08; f__; g__; s__
OTU_Link_ADI-226	0.025311	k__Bacteria; p__Bacteroidetes; c__Bacteroidia; o__Bacteroidales; f__Bacteroidaceae; g__; s__
OTU_Link_ADI-227	0.025311	k__Bacteria; p__Firmicutes; c__Clostridia; o__MBA08; f__; g__; s__
OTU_Link_ADI-228	0.025311	k__Bacteria; p__Firmicutes; c__Clostridia; o__Clostridiales; f__[Tissierellaceae]; g__; s__
OTU_Link_ADI-229	0.0240455	k__Bacteria; p__Firmicutes; c__Clostridia; o__Natranaerobiales; f__ML1228J-1; g__; s__
OTU_Link_ADI-230	0.0240455	k__Bacteria; p__Firmicutes; c__Bacilli; o__Bacillales; f__Bacillaceae; g__Bacillus; s__
OTU_Link_ADI-231	0.0240455	k__Bacteria; p__Firmicutes; c__Clostridia; o__Thermoanaerobacterales; f__Thermoanaerobacteraceae; g__; s__
OTU_Link_ADI-232	0.0240455	k__Bacteria; p__Firmicutes; c__Clostridia; o__Natranaerobiales; f__ML1228J-1; g__; s__
OTU_Link_ADI-233	0.0240455	k__Bacteria; p__Firmicutes; c__Clostridia; o__SHA-98; f__; g__; s__
OTU_Link_ADI-234	0.0240455	k__Archaea; p__Euryarchaeota; c__Methanomicrobia; o__Methanosarcinales; f__Methanosarcinaceae; g__Methanosarcina; s__
OTU_Link_ADI-235	0.0240455	k__Bacteria; p__Firmicutes; c__Clostridia; o__Thermoanaerobacterales; f__Thermoanaerobacteraceae; g__Thermacetogenium; s__
OTU_Link_ADI-236	0.0240455	k__Bacteria; p__Firmicutes; c__Clostridia; o__BSA2B-08; f__; g__; s__
OTU_Link_ADI-237	0.0240455	k__Bacteria; p__Firmicutes; c__Clostridia; o__MBA08; f__; g__; s__
OTU_Link_ADI-238	0.0240455	k__Bacteria; p__Firmicutes; c__Clostridia; o__SHA-98; f__; g__; s__
OTU_Link_ADI-239	0.0240455	k__Bacteria; p__Tenericutes; c__Mollicutes; o__Acholeplasmatales; f__Acholeplasmataceae; g__; s__
OTU_Link_ADI-240	0.0227799	k__Bacteria; p__Firmicutes; c__Clostridia; o__; f__; g__; s__
OTU_Link_ADI-241	0.0227799	Unassigned
OTU_Link_ADI-242	0.0227799	k__Bacteria; p__Firmicutes; c__Clostridia; o__MBA08; f__; g__; s__
OTU_Link_ADI-243	0.0227799	k__Bacteria; p__Firmicutes; c__Clostridia; o__MBA08; f__; g__; s__
OTU_Link_ADI-244	0.0227799	k__Bacteria; p__Firmicutes; c__Clostridia; o__BSA2B-08; f__; g__; s__
OTU_Link_ADI-245	0.0227799	k__Bacteria; p__Firmicutes; c__Clostridia; o__Clostridiales; f__Clostridiaceae; g__Clostridium; s__
OTU_Link_ADI-246	0.0227799	k__Bacteria; p__Bacteroidetes; c__Bacteroidia; o__Bacteroidales; f__Porphyromonadaceae; g__; s__
OTU_Link_ADI-247	0.0227799	k__Bacteria; p__Firmicutes; c__Clostridia; o__Clostridiales; f__Clostridiaceae; g__Clostridium; s__
OTU_Link_ADI-248	0.0215144	k__Bacteria; p__Firmicutes; c__Clostridia; o__Thermoanaerobacterales; f__; g__; s__
OTU_Link_ADI-249	0.0215144	k__Bacteria; p__Firmicutes; c__Clostridia; o__SHA-98; f__; g__; s__
OTU_Link_ADI-250	0.0215144	k__Bacteria; p__Firmicutes; c__Clostridia; o__Natranaerobiales; f__ML1228J-1; g__; s__
OTU_Link_ADI-251	0.0215144	Unassigned
OTU_Link_ADI-252	0.0215144	k__Bacteria; p__Bacteroidetes; c__Bacteroidia; o__Bacteroidales; f__Marinilabiaceae; g__; s__
OTU_Link_ADI-253	0.0202488	k__Bacteria; p__Firmicutes; c__Clostridia; o__Natranaerobiales; f__ML1228J-1; g__; s__
OTU_Link_ADI-254	0.0202488	k__Bacteria; p__Firmicutes; c__OPB54; o__; f__; g__; s__
OTU_Link_ADI-255	0.0202488	k__Bacteria; p__Bacteroidetes; c__Bacteroidia; o__Bacteroidales; f__; g__; s__
OTU_Link_ADI-256	0.0202488	k__Bacteria; p__Firmicutes; c__Clostridia; o__Clostridiales; f__Clostridiaceae; g__Clostridium; s__
OTU_Link_ADI-257	0.0202488	k__Bacteria; p__WS6; c__SC72; o__WCHB1-15; f__; g__; s__
OTU_Link_ADI-258	0.0202488	k__Bacteria; p__Firmicutes; c__Clostridia; o__MBA08; f__; g__; s__
OTU_Link_ADI-259	0.0202488	Unassigned
OTU_Link_ADI-260	0.0202488	k__Bacteria; p__Firmicutes; c__Clostridia; o__Clostridiales; f__Clostridiaceae; g__Clostridium; s__
OTU_Link_ADI-261	0.0202488	k__Bacteria; p__Firmicutes; c__Clostridia; o__MBA08; f__; g__; s__
OTU_Link_ADI-262	0.0202488	k__Bacteria; p__Firmicutes; c__Clostridia; o__Clostridiales; f__Clostridiaceae; g__Clostridium; s__
OTU_Link_ADI-263	0.0202488	k__Bacteria; p__Firmicutes; c__Clostridia; o__Clostridiales; f__Syntrophomonadaceae; g__Syntrophomonas; s__
OTU_Link_ADI-264	0.0202488	Unassigned
OTU_Link_ADI-265	0.0202488	k__Bacteria; p__Firmicutes; c__Bacilli; o__Bacillales; f__Bacillaceae; g__Bacillus
OTU_Link_ADI-266	0.0189833	Unassigned
OTU_Link_ADI-267	0.0189833	k__Bacteria; p__Firmicutes; c__Clostridia; o__Halanaerobiales; f__Halanaerobiaceae; g__; s__
OTU_Link_ADI-268	0.0189833	k__Bacteria; p__Proteobacteria; c__Betaproteobacteria; o__Burkholderiales; f__Alcaligenaceae; g__; s__
OTU_Link_ADI-269	0.0189833	k__Bacteria; p__Firmicutes; c__Clostridia; o__Clostridiales; f__; g__; s__
OTU_Link_ADI-270	0.0189833	k__Bacteria; p__Firmicutes; c__Clostridia; o__SHA-98; f__; g__; s__
OTU_Link_ADI-271	0.0189833	Unassigned
OTU_Link_ADI-272	0.0189833	Unassigned
OTU_Link_ADI-273	0.0189833	Unassigned
OTU_Link_ADI-274	0.0189833	Unassigned
OTU_Link_ADI-275	0.0189833	k__Bacteria; p__Firmicutes; c__Clostridia; o__Clostridiales; f__Ruminococcaceae
OTU_Link_ADI-276	0.0189833	k__Bacteria; p__Firmicutes; c__Clostridia; o__Clostridiales; f__Caldicoprobacteraceae; g__Caldicoprobacter; s__
OTU_Link_ADI-277	0.0189833	Unassigned
OTU_Link_ADI-278	0.0177177	Unassigned
OTU_Link_ADI-279	0.0177177	k__Bacteria; p__Synergistetes; c__Synergistia; o__Synergistales; f__Dethiosulfovibrionaceae; g__Aminobacterium; s__
OTU_Link_ADI-280	0.0177177	k__Bacteria; p__Synergistetes; c__Synergistia; o__Synergistales; f__Anaerobaculaceae; g__Anaerobaculum; s__
OTU_Link_ADI-281	0.0177177	k__Bacteria; p__Firmicutes; c__Clostridia; o__SHA-98; f__; g__; s__
OTU_Link_ADI-282	0.0177177	k__Bacteria; p__Firmicutes; c__Clostridia; o__MBA08; f__; g__; s__
OTU_Link_ADI-283	0.0177177	k__Bacteria; p__OP9; c__OPB46; o__OPB72; f__TIBD11; g__; s__
OTU_Link_ADI-284	0.0177177	k__Bacteria; p__Firmicutes; c__Clostridia; o__Natranaerobiales; f__ML1228J-1; g__; s__
OTU_Link_ADI-285	0.0177177	k__Bacteria; p__Firmicutes; c__Clostridia; o__SHA-98; f__; g__; s__
OTU_Link_ADI-286	0.0177177	Unassigned
OTU_Link_ADI-287	0.0164522	k__Bacteria; p__Firmicutes; c__Clostridia; o__SHA-98; f__; g__; s__
OTU_Link_ADI-288	0.0164522	k__Bacteria; p__Firmicutes; c__Clostridia; o__Clostridiales; f__Caldicoprobacteraceae; g__Caldicoprobacter; s__
OTU_Link_ADI-289	0.0164522	k__Bacteria; p__Firmicutes; c__Clostridia; o__Clostridiales; f__Clostridiaceae; g__Clostridium; s__
OTU_Link_ADI-290	0.0164522	k__Bacteria; p__Firmicutes; c__Clostridia; o__BSA2B-08; f__; g__; s__
OTU_Link_ADI-291	0.0164522	k__Archaea; p__Euryarchaeota; c__Methanomicrobia; o__Methanomicrobiales; f__Methanomicrobiaceae; g__Methanoculleus; s__
OTU_Link_ADI-292	0.0164522	k__Bacteria; p__Firmicutes; c__Clostridia; o__SHA-98; f__; g__; s__
OTU_Link_ADI-293	0.0164522	k__Bacteria; p__Firmicutes; c__Clostridia; o__Clostridiales; f__[Tissierellaceae]; g__Tepidimicrobium; s__
OTU_Link_ADI-294	0.0164522	k__Bacteria; p__Firmicutes; c__Clostridia; o__Clostridiales; f__[Tissierellaceae]; g__Tepidimicrobium; s__
OTU_Link_ADI-295	0.0164522	k__Bacteria; p__Firmicutes; c__Clostridia; o__Thermoanaerobacterales; f__; g__; s__
OTU_Link_ADI-296	0.0164522	k__Bacteria; p__Firmicutes; c__Clostridia; o__Natranaerobiales; f__ML1228J-1; g__; s__
OTU_Link_ADI-297	0.0164522	k__Bacteria; p__Firmicutes; c__Clostridia; o__Clostridiales; f__Clostridiaceae; g__Clostridium; s__
OTU_Link_ADI-298	0.0151866	k__Bacteria; p__Firmicutes; c__Clostridia; o__SHA-98; f__; g__; s__
OTU_Link_ADI-299	0.0151866	k__Bacteria; p__Firmicutes; c__Clostridia; o__Clostridiales; f__Clostridiaceae; g__Clostridium; s__
OTU_Link_ADI-300	0.0151866	k__Bacteria; p__Firmicutes; c__Clostridia; o__BSA2B-08; f__; g__; s__
OTU_Link_ADI-301	0.0151866	k__Bacteria; p__Firmicutes; c__Clostridia; o__SHA-98; f__; g__; s__
OTU_Link_ADI-302	0.0151866	Unassigned
OTU_Link_ADI-303	0.0151866	Unassigned
OTU_Link_ADI-304	0.0151866	Unassigned
OTU_Link_ADI-305	0.0151866	k__Bacteria; p__Firmicutes; c__Clostridia; o__SHA-98; f__; g__; s__
OTU_Link_ADI-306	0.0151866	k__Bacteria; p__Firmicutes; c__Clostridia; o__SHA-98; f__; g__; s__
OTU_Link_ADI-307	0.0151866	k__Bacteria; p__Firmicutes; c__Clostridia; o__; f__; g__; s__
OTU_Link_ADI-308	0.0151866	k__Bacteria; p__Firmicutes; c__Clostridia; o__Clostridiales; f__; g__; s__
OTU_Link_ADI-309	0.0151866	Unassigned
OTU_Link_ADI-310	0.0151866	Unassigned
OTU_Link_ADI-311	0.0139211	k__Bacteria; p__Firmicutes; c__Clostridia; o__Thermoanaerobacterales; f__Thermoanaerobacteraceae; g__Thermacetogenium; s__
OTU_Link_ADI-312	0.0139211	k__Bacteria; p__Firmicutes; c__Clostridia; o__Thermoanaerobacterales; f__Thermoanaerobacteraceae; g__Thermacetogenium; s__
OTU_Link_ADI-313	0.0139211	k__Bacteria; p__Firmicutes; c__Clostridia; o__Clostridiales; f__Clostridiaceae; g__Clostridium; s__
OTU_Link_ADI-314	0.0139211	k__Bacteria; p__Firmicutes; c__Clostridia; o__Clostridiales; f__[Tissierellaceae]; g__; s__
OTU_Link_ADI-315	0.0139211	Unassigned
OTU_Link_ADI-316	0.0139211	k__Bacteria; p__Synergistetes; c__Synergistia; o__Synergistales; f__Anaerobaculaceae; g__Anaerobaculum; s__
OTU_Link_ADI-317	0.0139211	k__Bacteria; p__Planctomycetes; c__Planctomycetia; o__Pirellulales; f__Pirellulaceae; g__; s__
OTU_Link_ADI-318	0.0139211	k__Bacteria; p__Firmicutes; c__Clostridia; o__Thermoanaerobacterales; f__; g__; s__
OTU_Link_ADI-319	0.0139211	k__Bacteria; p__Firmicutes; c__Clostridia; o__Thermoanaerobacterales; f__; g__; s__
OTU_Link_ADI-320	0.0139211	k__Bacteria; p__Firmicutes; c__Clostridia; o__SHA-98; f__; g__; s__
OTU_Link_ADI-321	0.0139211	Unassigned
OTU_Link_ADI-322	0.0139211	k__Bacteria; p__Firmicutes; c__Clostridia; o__Clostridiales; f__Clostridiaceae; g__Clostridium; s__
OTU_Link_ADI-323	0.0139211	Unassigned
OTU_Link_ADI-324	0.0139211	k__Bacteria; p__Firmicutes; c__Clostridia; o__Clostridiales; f__Clostridiaceae; g__Clostridium; s__
OTU_Link_ADI-325	0.0139211	Unassigned
OTU_Link_ADI-326	0.0126555	Unassigned
OTU_Link_ADI-327	0.0126555	k__Bacteria; p__Firmicutes; c__Clostridia; o__Thermoanaerobacterales; f__Thermoanaerobacteraceae; g__Moorella; s__
OTU_Link_ADI-328	0.0126555	Unassigned
OTU_Link_ADI-329	0.0126555	k__Bacteria; p__Synergistetes; c__Synergistia; o__Synergistales; f__Anaerobaculaceae; g__Anaerobaculum; s__
OTU_Link_ADI-330	0.0126555	k__Bacteria; p__Firmicutes; c__Clostridia; o__Clostridiales; f__Clostridiaceae; g__Clostridium; s__
OTU_Link_ADI-331	0.0126555	k__Bacteria; p__Firmicutes; c__Clostridia; o__SHA-98; f__; g__; s__
OTU_Link_ADI-332	0.0126555	k__Bacteria; p__Firmicutes; c__Clostridia; o__Clostridiales; f__[Tissierellaceae]; g__Tepidimicrobium; s__
OTU_Link_ADI-333	0.0126555	k__Bacteria; p__Firmicutes; c__Clostridia; o__BSA2B-08; f__; g__; s__
OTU_Link_ADI-334	0.0126555	k__Bacteria; p__Firmicutes; c__Clostridia; o__Natranaerobiales; f__ML1228J-1; g__; s__
OTU_Link_ADI-335	0.0126555	k__Bacteria; p__Firmicutes; c__Clostridia; o__Clostridiales; f__Clostridiaceae; g__Clostridium; s__
OTU_Link_ADI-336	0.0126555	k__Bacteria; p__Bacteroidetes; c__Bacteroidia; o__Bacteroidales; f__Marinilabiaceae; g__; s__
OTU_Link_ADI-337	0.0126555	k__Bacteria; p__Firmicutes; c__Clostridia; o__Clostridiales; f__Clostridiaceae; g__Clostridium; s__
OTU_Link_ADI-338	0.0126555	Unassigned
OTU_Link_ADI-339	0.01139	k__Bacteria; p__Firmicutes; c__Clostridia; o__Clostridiales; f__[Tissierellaceae]; g__; s__
OTU_Link_ADI-340	0.01139	k__Bacteria; p__Firmicutes; c__Clostridia; o__Natranaerobiales; f__ML1228J-1; g__; s__
OTU_Link_ADI-341	0.01139	Unassigned
OTU_Link_ADI-342	0.01139	Unassigned
OTU_Link_ADI-343	0.01139	k__Bacteria; p__Firmicutes; c__Clostridia; o__Natranaerobiales; f__ML1228J-1; g__; s__
OTU_Link_ADI-344	0.01139	k__Bacteria; p__Firmicutes; c__Clostridia; o__SHA-98; f__; g__; s__
OTU_Link_ADI-345	0.01139	k__Bacteria; p__Firmicutes; c__Bacilli; o__Bacillales; f__Bacillaceae; g__; s__
OTU_Link_ADI-346	0.01139	k__Bacteria; p__Firmicutes; c__Clostridia; o__Clostridiales; f__Caldicoprobacteraceae; g__Caldicoprobacter; s__
OTU_Link_ADI-347	0.01139	k__Bacteria; p__Firmicutes; c__Clostridia; o__Clostridiales; f__Caldicoprobacteraceae; g__Caldicoprobacter; s__
OTU_Link_ADI-348	0.01139	k__Bacteria; p__Proteobacteria; c__Deltaproteobacteria; o__Desulfobacterales; f__Desulfobulbaceae; g__Desulfobulbus; s__
OTU_Link_ADI-349	0.01139	k__Bacteria; p__Firmicutes; c__Clostridia; o__Clostridiales; f__Clostridiaceae; g__Clostridium; s__
OTU_Link_ADI-350	0.0101244	Unassigned
OTU_Link_ADI-351	0.0101244	k__Bacteria; p__Firmicutes; c__Clostridia; o__SHA-98; f__; g__; s__
OTU_Link_ADI-352	0.0101244	k__Bacteria; p__Lentisphaerae; c__[Lentisphaeria]; o__Z20; f__R4-45B; g__; s__
OTU_Link_ADI-353	0.0101244	k__Bacteria; p__Firmicutes; c__Clostridia; o__Clostridiales; f__Ruminococcaceae; g__; s__
OTU_Link_ADI-354	0.0101244	k__Bacteria; p__Firmicutes; c__Clostridia; o__Clostridiales; f__Clostridiaceae; g__Clostridium; s__
OTU_Link_ADI-355	0.0101244	Unassigned
OTU_Link_ADI-356	0.0101244	k__Bacteria; p__Firmicutes; c__Clostridia; o__; f__; g__; s__
OTU_Link_ADI-357	0.0101244	k__Bacteria; p__Firmicutes; c__Clostridia; o__Clostridiales; f__Syntrophomonadaceae; g__Syntrophomonas; s__
OTU_Link_ADI-358	0.0101244	Unassigned
OTU_Link_ADI-359	0.0101244	Unassigned
OTU_Link_ADI-360	0.0101244	k__Bacteria; p__Bacteroidetes; c__Bacteroidia; o__Bacteroidales; f__Porphyromonadaceae; g__; s__
OTU_Link_ADI-361	0.0101244	k__Bacteria; p__Tenericutes; c__RF3; o__ML615J-28; f__; g__; s__
OTU_Link_ADI-362	0.0101244	k__Bacteria; p__Firmicutes; c__Clostridia; o__Natranaerobiales; f__; g__; s__
OTU_Link_ADI-363	0.0101244	k__Bacteria; p__Firmicutes; c__Clostridia; o__SHA-98; f__; g__; s__
OTU_Link_ADI-364	0.00885885	k__Bacteria; p__Firmicutes; c__Clostridia; o__OPB54; f__; g__; s__
OTU_Link_ADI-365	0.00885885	k__Bacteria; p__Firmicutes; c__Clostridia; o__Clostridiales; f__Clostridiaceae; g__Clostridium; s__
OTU_Link_ADI-366	0.00885885	k__Bacteria; p__Firmicutes; c__Clostridia; o__Clostridiales; f__Clostridiaceae; g__Natronincola_Anaerovirgula; s__
OTU_Link_ADI-367	0.00885885	k__Bacteria; p__Firmicutes; c__Clostridia; o__Clostridiales; f__Clostridiaceae; g__; s__
OTU_Link_ADI-368	0.00885885	k__Bacteria; p__Firmicutes; c__Clostridia; o__SHA-98; f__; g__; s__
OTU_Link_ADI-369	0.00885885	Unassigned
OTU_Link_ADI-370	0.00885885	k__Bacteria; p__Firmicutes; c__Erysipelotrichi; o__Erysipelotrichales; f__Erysipelotrichaceae; g__; s__
OTU_Link_ADI-371	0.00885885	k__Bacteria; p__Firmicutes; c__Clostridia; o__Clostridiales; f__; g__; s__
OTU_Link_ADI-372	0.00885885	k__Bacteria; p__Firmicutes; c__Clostridia; o__OPB54; f__; g__; s__
OTU_Link_ADI-373	0.00885885	k__Bacteria; p__Firmicutes; c__Clostridia; o__Clostridiales; f__Caldicoprobacteraceae; g__Caldicoprobacter; s__
OTU_Link_ADI-374	0.00885885	k__Bacteria; p__Firmicutes; c__Clostridia; o__Clostridiales; f__Caldicoprobacteraceae; g__Caldicoprobacter; s__
OTU_Link_ADI-375	0.00885885	Unassigned
OTU_Link_ADI-376	0.00885885	k__Bacteria; p__Firmicutes; c__Clostridia; o__Clostridiales; f__Clostridiaceae; g__Clostridium; s__
OTU_Link_ADI-377	0.00885885	k__Bacteria; p__Firmicutes; c__Clostridia; o__Clostridiales; f__Clostridiaceae; g__Clostridium; s__
OTU_Link_ADI-378	0.00885885	k__Bacteria; p__Firmicutes; c__Clostridia; o__Natranaerobiales; f__ML1228J-1; g__; s__
OTU_Link_ADI-379	0.00885885	k__Bacteria; p__Firmicutes; c__Clostridia; o__SHA-98; f__; g__; s__
OTU_Link_ADI-380	0.00885885	Unassigned
OTU_Link_ADI-381	0.00885885	k__Bacteria; p__Firmicutes; c__Clostridia; o__MBA08; f__; g__; s__
OTU_Link_ADI-382	0.0075933	k__Bacteria; p__Synergistetes; c__Synergistia; o__Synergistales; f__Anaerobaculaceae; g__Anaerobaculum; s__
OTU_Link_ADI-383	0.0075933	k__Bacteria; p__Firmicutes; c__Clostridia; o__Natranaerobiales; f__ML1228J-1; g__; s__
OTU_Link_ADI-384	0.0075933	k__Bacteria; p__Bacteroidetes; c__Bacteroidia; o__Bacteroidales; f__Porphyromonadaceae; g__; s__
OTU_Link_ADI-385	0.0075933	k__Bacteria; p__Firmicutes; c__Clostridia; o__Clostridiales; f__; g__; s__
OTU_Link_ADI-386	0.0075933	k__Bacteria; p__Firmicutes; c__Bacilli; o__Bacillales; f__Bacillaceae; g__; s__
OTU_Link_ADI-387	0.0075933	k__Bacteria; p__Firmicutes; c__Clostridia; o__Clostridiales; f__Clostridiaceae; g__Clostridium; s__
OTU_Link_ADI-388	0.0075933	k__Bacteria; p__Firmicutes; c__Clostridia; o__Clostridiales; f__; g__; s__
OTU_Link_ADI-389	0.0075933	k__Bacteria; p__Firmicutes; c__Clostridia; o__Clostridiales; f__Clostridiaceae; g__Clostridium; s__
OTU_Link_ADI-390	0.0075933	k__Bacteria; p__WS6; c__SC72; o__WCHB1-15; f__; g__; s__
OTU_Link_ADI-391	0.0075933	k__Bacteria; p__Bacteroidetes; c__Bacteroidia; o__Bacteroidales; f__SB-1; g__; s__
OTU_Link_ADI-392	0.0075933	k__Bacteria; p__Firmicutes; c__Clostridia; o__Clostridiales; f__Peptococcaceae; g__Pelotomaculum; s__
OTU_Link_ADI-393	0.0075933	k__Bacteria; p__Firmicutes; c__Clostridia; o__Clostridiales; f__; g__; s__
OTU_Link_ADI-394	0.0075933	Unassigned
OTU_Link_ADI-395	0.0075933	Unassigned
OTU_Link_ADI-396	0.0075933	k__Bacteria; p__Firmicutes; c__Clostridia; o__Clostridiales; f__; g__; s__
OTU_Link_ADI-397	0.0075933	k__Bacteria; p__Firmicutes; c__Clostridia; o__Clostridiales; f__Clostridiaceae; g__Clostridium; s__
OTU_Link_ADI-398	0.0075933	k__Bacteria; p__Firmicutes; c__Clostridia; o__Clostridiales; f__Clostridiaceae; g__Clostridium; s__
OTU_Link_ADI-399	0.0075933	k__Bacteria; p__Firmicutes; c__Clostridia; o__Natranaerobiales; f__ML1228J-1; g__; s__
OTU_Link_ADI-400	0.0075933	k__Bacteria; p__Firmicutes; c__Clostridia; o__SHA-98; f__; g__; s__
OTU_Link_ADI-401	0.0075933	k__Bacteria; p__Firmicutes; c__Clostridia; o__SHA-98; f__; g__; s__
OTU_Link_ADI-402	0.00632775	k__Bacteria; p__Firmicutes; c__Clostridia; o__Clostridiales; f__Clostridiaceae; g__; s__
OTU_Link_ADI-403	0.00632775	k__Bacteria; p__Firmicutes; c__Clostridia; o__Clostridiales; f__Ruminococcaceae; g__; s__
OTU_Link_ADI-404	0.00632775	k__Bacteria; p__Firmicutes; c__Clostridia; o__Clostridiales; f__; g__; s__
OTU_Link_ADI-405	0.00632775	k__Bacteria; p__Firmicutes; c__Clostridia; o__Clostridiales; f__[Tissierellaceae]; g__; s__
OTU_Link_ADI-406	0.00632775	k__Bacteria; p__Firmicutes; c__Bacilli; o__Bacillales; f__Planococcaceae; g__Sporosarcina; s__
OTU_Link_ADI-407	0.00632775	k__Bacteria; p__Firmicutes; c__Clostridia; o__Clostridiales; f__; g__; s__
OTU_Link_ADI-408	0.00632775	k__Bacteria; p__Firmicutes; c__Clostridia; o__Clostridiales; f__Clostridiaceae; g__Clostridium; s__
OTU_Link_ADI-409	0.00632775	k__Bacteria; p__Firmicutes; c__Clostridia; o__Clostridiales; f__Ruminococcaceae; g__; s__
OTU_Link_ADI-410	0.00632775	k__Bacteria; p__Firmicutes; c__Clostridia; o__Clostridiales; f__; g__; s__
OTU_Link_ADI-411	0.00632775	k__Bacteria; p__Firmicutes; c__Clostridia; o__Clostridiales; f__Clostridiaceae; g__Clostridium; s__
OTU_Link_ADI-412	0.00632775	k__Bacteria; p__Firmicutes; c__Clostridia; o__MBA08; f__; g__; s__
OTU_Link_ADI-413	0.00632775	k__Bacteria; p__Synergistetes; c__Synergistia; o__Synergistales; f__Anaerobaculaceae; g__Anaerobaculum; s__
OTU_Link_ADI-414	0.00632775	k__Bacteria; p__Firmicutes; c__Clostridia; o__SHA-98; f__D2; g__; s__
OTU_Link_ADI-415	0.0050622	k__Bacteria; p__Firmicutes; c__Clostridia; o__Thermoanaerobacterales; f__; g__; s__
OTU_Link_ADI-416	0.0050622	k__Bacteria; p__Firmicutes; c__Clostridia; o__Clostridiales; f__Clostridiaceae; g__Clostridium; s__
OTU_Link_ADI-417	0.0050622	k__Bacteria; p__Firmicutes; c__Clostridia; o__Clostridiales; f__Clostridiaceae; g__Clostridium; s__
OTU_Link_ADI-418	0.0050622	k__Bacteria; p__Firmicutes; c__Clostridia; o__SHA-98; f__; g__; s__
OTU_Link_ADI-419	0.0050622	Unassigned
OTU_Link_ADI-420	0.0050622	k__Bacteria; p__Firmicutes; c__Clostridia; o__Clostridiales; f__[Tissierellaceae]; g__Tepidimicrobium; s__
OTU_Link_ADI-421	0.0050622	k__Bacteria; p__Firmicutes; c__Clostridia; o__Clostridiales; f__Clostridiaceae; g__Clostridium; s__
OTU_Link_ADI-422	0.0050622	k__Bacteria; p__Firmicutes; c__Clostridia; o__Clostridiales; f__Ruminococcaceae; g__; s__
OTU_Link_ADI-423	0.0050622	k__Bacteria; p__Firmicutes; c__Clostridia; o__Clostridiales; f__; g__; s__
OTU_Link_ADI-424	0.0050622	Unassigned
OTU_Link_ADI-425	0.0050622	k__Bacteria; p__Firmicutes; c__Clostridia; o__Clostridiales; f__; g__; s__
OTU_Link_ADI-426	0.0050622	Unassigned
OTU_Link_ADI-427	0.0050622	k__Bacteria; p__Firmicutes; c__Clostridia; o__Clostridiales; f__Clostridiaceae; g__Clostridium; s__
OTU_Link_ADI-428	0.0050622	k__Bacteria; p__Firmicutes; c__Clostridia; o__SHA-98; f__; g__; s__
OTU_Link_ADI-429	0.0050622	k__Bacteria; p__Firmicutes; c__Clostridia; o__Clostridiales; f__Clostridiaceae; g__Clostridium; s__
OTU_Link_ADI-430	0.0050622	k__Bacteria; p__Firmicutes; c__Clostridia; o__Clostridiales; f__Ruminococcaceae; g__; s__
OTU_Link_ADI-431	0.0050622	k__Bacteria; p__Firmicutes; c__Clostridia; o__Clostridiales; f__Gracilibacteraceae; g__Lutispora; s__
OTU_Link_ADI-432	0.0050622	k__Bacteria; p__OP9; c__OPB46; o__OPB72; f__TIBD11; g__; s__
OTU_Link_ADI-433	0.00379665	k__Bacteria; p__Firmicutes; c__Clostridia; o__Clostridiales; f__Clostridiaceae; g__Clostridium; s__
OTU_Link_ADI-434	0.00379665	k__Bacteria; p__Firmicutes; c__Clostridia; o__Clostridiales; f__Clostridiaceae; g__Clostridium; s__
OTU_Link_ADI-435	0.00379665	k__Bacteria; p__Bacteroidetes; c__Bacteroidia; o__Bacteroidales; f__; g__; s__
OTU_Link_ADI-436	0.00379665	k__Bacteria; p__Synergistetes; c__Synergistia; o__Synergistales; f__Anaerobaculaceae; g__Anaerobaculum; s__
OTU_Link_ADI-437	0.00379665	Unassigned
OTU_Link_ADI-438	0.00379665	k__Bacteria; p__Firmicutes; c__Clostridia; o__Clostridiales; f__Caldicoprobacteraceae; g__Caldicoprobacter; s__
OTU_Link_ADI-439	0.00379665	k__Bacteria; p__Firmicutes; c__Clostridia; o__Clostridiales; f__Clostridiaceae; g__Clostridium; s__
OTU_Link_ADI-440	0.00379665	k__Bacteria; p__Firmicutes; c__Clostridia; o__Clostridiales; f__; g__; s__
OTU_Link_ADI-441	0.00379665	k__Bacteria; p__Firmicutes; c__Clostridia; o__Clostridiales; f__Clostridiaceae; g__Clostridium; s__
OTU_Link_ADI-442	0.00379665	k__Bacteria; p__Firmicutes; c__Clostridia; o__Clostridiales; f__[Tissierellaceae]; g__Tepidimicrobium; s__
OTU_Link_ADI-443	0.00379665	Unassigned
OTU_Link_ADI-444	0.00379665	k__Bacteria; p__Firmicutes; c__Clostridia; o__Clostridiales; f__Clostridiaceae; g__Clostridium; s__
OTU_Link_ADI-445	0.00379665	k__Bacteria; p__Firmicutes; c__Clostridia; o__Natranaerobiales; f__ML1228J-1; g__; s__
OTU_Link_ADI-446	0.00379665	k__Bacteria; p__Firmicutes; c__Bacilli; o__Bacillales; f__Bacillaceae; g__; s__
OTU_Link_ADI-447	0.00379665	k__Bacteria; p__Firmicutes; c__Clostridia; o__Clostridiales; f__Clostridiaceae; g__Clostridium; s__
OTU_Link_ADI-448	0.0025311	k__Bacteria; p__Firmicutes; c__Clostridia; o__Natranaerobiales; f__ML1228J-1; g__; s__
OTU_Link_ADI-449	0.0025311	k__Bacteria; p__OP9; c__OPB46; o__OPB72; f__TIBD11; g__; s__
OTU_Link_ADI-450	0.0025311	k__Bacteria; p__Firmicutes; c__Clostridia; o__Clostridiales; f__Clostridiaceae; g__Clostridium; s__
OTU_Link_ADI-451	0.0025311	k__Bacteria; p__Firmicutes; c__Clostridia; o__Clostridiales; f__Clostridiaceae; g__Clostridium; s__
OTU_Link_ADI-452	0.0025311	Unassigned
OTU_Link_ADI-453	0.0025311	k__Bacteria; p__Firmicutes; c__Clostridia; o__Clostridiales; f__Clostridiaceae; g__Clostridium; s__
OTU_Link_ADI-454	0.0025311	k__Bacteria; p__Firmicutes; c__Clostridia; o__Clostridiales; f__Clostridiaceae; g__Alkaliphilus; s__
OTU_Link_ADI-455	0.0025311	k__Bacteria; p__Firmicutes; c__Clostridia; o__Clostridiales; f__Ruminococcaceae; g__; s__
OTU_Link_ADI-456	0.0025311	Unassigned
OTU_Link_ADI-457	0.0025311	k__Bacteria; p__Firmicutes; c__Clostridia; o__Clostridiales; f__[Tissierellaceae]; g__; s__
OTU_Link_ADI-458	0.0025311	k__Bacteria; p__Firmicutes; c__Clostridia; o__Clostridiales; f__Clostridiaceae; g__Clostridium; s__
OTU_Link_ADI-459	0.0025311	k__Bacteria; p__Firmicutes; c__Clostridia; o__Clostridiales; f__Ruminococcaceae; g__; s__
OTU_Link_ADI-460	0.0025311	k__Bacteria; p__Bacteroidetes; c__Bacteroidia; o__Bacteroidales; f__; g__; s__
OTU_Link_ADI-461	0.0025311	k__Bacteria; p__Firmicutes; c__Clostridia; o__SHA-98; f__; g__; s__
OTU_Link_ADI-462	0.0025311	k__Bacteria; p__Synergistetes; c__Synergistia; o__Synergistales; f__Anaerobaculaceae; g__Anaerobaculum; s__
OTU_Link_ADI-463	0.0025311	k__Bacteria; p__Synergistetes; c__Synergistia; o__Synergistales; f__Anaerobaculaceae; g__Anaerobaculum; s__
OTU_Link_ADI-464	0.0025311	k__Bacteria; p__Firmicutes; c__Clostridia; o__Clostridiales; f__Caldicoprobacteraceae; g__Caldicoprobacter; s__
OTU_Link_ADI-465	0.0025311	k__Bacteria; p__Firmicutes; c__Clostridia; o__Clostridiales; f__; g__; s__
OTU_Link_ADI-466	0.00126555	k__Bacteria; p__Firmicutes; c__Clostridia; o__Clostridiales; f__; g__; s__
OTU_Link_ADI-467	0.00126555	k__Bacteria; p__Firmicutes; c__Clostridia; o__Clostridiales; f__; g__; s__
OTU_Link_ADI-468	0.00126555	Unassigned
OTU_Link_ADI-469	0.00126555	k__Bacteria; p__Firmicutes; c__Clostridia; o__Clostridiales; f__Peptococcaceae; g__Pelotomaculum; s__
OTU_Link_ADI-470	0.00126555	k__Bacteria; p__Firmicutes; c__Clostridia; o__Natranaerobiales; f__YAB3B13; g__; s__
OTU_Link_ADI-471	0.00126555	k__Bacteria; p__Firmicutes; c__Clostridia; o__Clostridiales; f__; g__; s__
OTU_Link_ADI-472	0.00126555	k__Bacteria; p__Firmicutes; c__Clostridia; o__Clostridiales; f__Clostridiaceae; g__Clostridium; s__
OTU_Link_ADI-473	0.00126555	Unassigned
OTU_Link_ADI-474	0.00126555	k__Bacteria; p__Firmicutes; c__Clostridia; o__Clostridiales; f__; g__; s__
OTU_Link_ADI-475	0.00126555	Unassigned
OTU_Link_ADI-476	0.00126555	k__Bacteria; p__Firmicutes; c__Clostridia; o__Natranaerobiales; f__ML1228J-1; g__; s__
OTU_Link_ADI-477	0.00126555	k__Bacteria; p__Bacteroidetes; c__Bacteroidia; o__Bacteroidales; f__; g__; s__
OTU_Link_ADI-478	0.00126555	k__Bacteria; p__Firmicutes; c__Clostridia; o__Clostridiales; f__Ruminococcaceae; g__Ruminococcus; s__
OTU_Link_ADI-479	0.00126555	k__Bacteria; p__Firmicutes; c__Clostridia; o__Clostridiales; f__Clostridiaceae; g__Clostridium; s__
OTU_Link_ADI-480	0.00126555	k__Bacteria; p__Firmicutes; c__Clostridia; o__Clostridiales; f__Clostridiaceae; g__Clostridium; s__

## Sheet: Table S2
Table S2. Assemblies for each sequencing platform, cross-sample, and PacBio/HiSeq hybrid for the Link_ADI reactor and unClos_1 and unFirm_1 reconstructed genomes.
Genome	Assembly	Method	Contigs	Mean	Median	Max	Top 40	Top 100	> 100 Kb	> 50 Kb	> 25 Kb	> 10 Kb	> 5 Kb	> 3 Kb	> 2 Kb	> 1 Kb
Link_ADI	PacBio	MIRA	40834b (2181c)	1475b (4459c)	1315b (3026c)	65165	1374501	2336000	0	392897	1183993	2692841	4908887	7443534	10934978	54885333
Link_ADI	HiSeq	SOAP	3035577	189	103	148797	2516886	4471129	512081	1714549	5360871	18321033	39731489	62658118	84803538	134167476
Link_ADI	Hybrida	CAP3	94950	2056	1414	148797	2731767	5158373	512081	2586048	9306251	26758430	49868935	73463799	97524646	189868483
% Change in Metric			0.0308639	2.47115	1.99436	1.39087	1.40401	1.51558	1	1.2271	1.42192	1.27337	1.11713	1.04796	1.01866	1.00431
unClos_1	Link_ADI PacBio	MIRA	189b (112c)	10126	3892	65165	1239141	1769155	0	342640	880053	1497981	1742425	1769155	1792101	1913759
unClos_1	Link_ADI HiSeq	SOAP	182	3302	1891	45191	342068	496381	0	0	74991	139945	307176	395078	468911	600903
unClos_1	eCI HiSeq	IDBA_UD	248	3217	2554	16537	295069	514167	0	0	0	53306	305155	514167	671499	797885
unClos_1	HiSeq co-assembly	IDBA_UD	989	1719	469	45309	473493	846331	0	0	75323	281977	818864	1080639	1255772	1436837
unClos_1	Hybrida (PacBio and HiSeq reads)	MIRA	693	4303	2104	69734	1093756	1635586	0	119747	740329	1298407	1794663	2128698	2501173	2981835
unClos_1	Hybrida (PacBio and HiSeq contigs)	CAP3	430b (63c)	7047b (14440c)	2737b (6839c)	83684	1519164	2157447	0	497100	1300432	1876056	2390285	2623818	2776555	3030306b (909704c)
% Change in Metric			0.694669	1.27011	0.984887	1.97845	2.42901	2.32843	INF	1.45079	1.36165	1.10928	1.01509	0.979621	0.946818	0.914796
unFirm_1	Link_ADI PacBio	MIRA	576b (213c)	2969	1636	50257	441587	821219	0	50257	50257	231212	797076	1079703	1187825	1710231
unFirm_1	Link_ADI HiSeq	SOAP	77	1971	1348	12200	109731	151790	0	0	0	12200	46922	60167	67380	151790
unFirm_1	eCI HiSeq	IDBA_UD	344	3338	2137	12422	374481	691718	0	0	0	158713	593811	780713	907718	1148251
unFirm_1	HiSeq co-assembly	IDBA_UD	636	2292	1164	36133	54332	870962	0	0	123240	415258	782668	935783	1056856	1327456
unFirm_1	Hybrida (PacBio and HiSeq reads)	MIRA	1076	2846	1896	33097	608344	1011523	0	0	150113	541731	1115552	1661262	2232479	3061414
unFirm_1	Hybrida (PacBio and HiSeq contigs)	CAP3	815b (123c)	3252b (8837c)	1587b (7038c)	50257b (42438c)	806364	1308753	0	50257	400013	871936	1424689	1681991	1865541	2650713b (1086984c)
% Change in Metric			0.817452	1.17855	0.929701	2.01353	2.61298	2.3585	INF	1	7.95935	2.16832	0.990875	0.875771	0.862509	0.880556
PB = PacBio, HS = HiSeq
"% change in metric" calculated by comparison of Hydrid contigs to the sum of HiSeq and PacBio contigs before hybrid assembly
aSimultaneous assembly of data from both sequencing platforms.
bAssembled contigs plus unassembled reads.
cAssembed contigs only.

## Sheet: Table S3
	Table S3. Break down of phylum and species level Phylopythia S+ bins with and without unClos_1 and unFirm_1 training. All values are in nucleotides.
			Link_ADI (PacBio)		Link_ADI (HiSeq)		eCI (HiSeq)
Bin Name		Taxonomic level	No training	Trained	No training	Trained	No training	Trained
Actinobacteria		Phylum	518738	187327	2385628	2400710	5764118	4324937
	Actinomycetales	Order	411833	153782	2281004	2182036	5239901	4011174
Atribacteria		Phylum	0	0	0	0	1231515	1824817
Bacteroidetes		Phylum	2724766	2200810	5036219	6340133	6741518	7347146
	Marinilabilia salmonicolor	Species	0	0	0	0	101496	54487
	Paludibacter propionicigenes	Species	96314	40088	0	0	0	0
Chloroflexi		Phylum	0	0	2368053	6044161	2075489	3171641
Cloacimonetes		Phylum	42497	9542	256271	190156	0	0
	Candidatus Cloacimonas acidaminovorans	Species	0	0	0	2645	0	0
Euryarchaeota		Phylum	3900186	3976355	3683151	3685604	10965766	9934669
	Methanobacterium formicicum	Species	0	0	0	0	224504	63748
	Methanobacterium sp. MB1	Species	0	0	0	0	115290	274729
	Methanoculleus bourgensis	Species	1277419	1374870	219582	717895	1696766	1387612
	Methanoculleus marisnigri	Species	407342	440830	69887	66050	101309	625744
	Methanomassiliicoccus luminyensis	Species	0	0	364519	199192	266124	283833
	Methanosarcina barkeri	Species	42884	286393	472647	489150	1628955	748801
Firmicutes		Phylum	11252166	12959457	26403438	28209615	31963432	35324427
	Acetivibrio cellulolyticus	Species	1543	4781	0	0	0	0
	Bacillus halodurans	Species	0	0	767836	1197104	0	0
	Clostridium thermocellum	Species	0	0	0	0	3097632	3481462
	Clostridiales genomosp. BVAB3	Species	137171	21208	0	0	0	0
	Enterococcus faecium	Species	0	0	0	0	0	0
	Erysipelothrix tonsillarum	Species	6574	28532	0	0	0	0
	Pelotomaculum thermopropionicum	Species	0	0	0	0	418242	455782
	Pseudoramibacter alactolyticus	Species	0	0	0	0	55254	32673
	Syntrophomonas wolfei	Species	120135	69667	592771	1038834	0	0
	Syntrophothermus lipocalidus	Species	0	0	0	0	673557	440766
	Tepidanaerobacter acetatoxydans	Species	0	0	1661377	1317352	22769	37191
	Thermacetogenium phaeum	Species	1499806	68317	0	0	1979021	1426346
	Thermaerobacter marianensis	Species	0	0	1004	0	0	0
	unClos_1	Species	0	1913759	0	600903	0	797885
	unFirm_1	Species	0	1645413	0	151790	0	1148251
Lentisphaerae		Phylum	0	0	0	0	74053	131857
Parcubacteria		Phylum	0	0	1865427	584969	0	0
Planctomycetes		Phylum	0	0	91568	210092	0	0
Proteobacteria		Phylum	7918303	5755815	20018113	25115918	24368834	27612150
Spirochaetes		Phylum	0	0	44155	54896	120755	172416
	Treponema lecithinolyticum	Species	0	0	0	1246	0	0
Synergistetes		Phylum	138792	266234	306325	508099	1798335	1916586
	Aminobacterium colombiense	Species	1574	24205	33134	128564	959421	1043225
	Anaerobaculum mobile	Species	27608	114775	0	0	452249	400753
Tenericutes		Phylum	179669	208270	2768059	3482426	0	0
Thermotogae		Phylum	18170	24183	380303	356365	392781	459233
	Petrotoga mobilis	Species	5193	5193	0	0	115764	95831
Unclassified		--	28200483	29295855	67986484	56434236	52408667	45779499
	uncultured bacterium zdt-25h14	Species	0	0	0	0	485530	486861

## Sheet: Table S4
Table S4. Phylogeny of all 401 operational taxonomic units from the Link_ADI cellulose enrichment eCI. Percent is the quotient of relative abundance and total number of sequences.
OTU	Percent	Taxonomy
unClos_1	47.8808	k__Bacteria; p__Firmicutes; c__Clostridia; o__Clostridiales; f__Clostridiaceae; g__Clostridium; s__
unFirm_1	6.67578	k__Bacteria; p__Firmicutes; c__Clostridia; o__SHA-98; f__; g__; s__
OTU_eCI-3	3.98016	k__Bacteria; p__Bacteroidetes; c__Bacteroidia; o__Bacteroidales; f__; g__; s__
OTU_eCI-4	3.75615	k__Bacteria; p__Firmicutes; c__Clostridia; o__SHA-98; f__; g__; s__
OTU_eCI-5	2.92595	k__Bacteria; p__Synergistetes; c__Synergistia; o__Synergistales; f__Anaerobaculaceae; g__Anaerobaculum; s__
OTU_eCI-6	1.85656	k__Bacteria; p__Firmicutes; c__Clostridia; o__SHA-98; f__; g__; s__
OTU_eCI-7	1.62244	k__Bacteria; p__Firmicutes; c__Clostridia; o__Clostridiales; f__Clostridiaceae; g__Clostridium; s__
OTU_eCI-8	1.55156	k__Bacteria; p__OP9; c__OPB46; o__OPB72; f__TIBD11; g__; s__
OTU_eCI-9	1.53385	k__Bacteria; p__Firmicutes; c__Clostridia; o__SHA-98; f__; g__; s__
OTU_eCI-10	1.37059	k__Bacteria; p__Bacteroidetes; c__Bacteroidia; o__Bacteroidales; f__Porphyromonadaceae; g__; s__
OTU_eCI-11	1.32503	k__Bacteria; p__Firmicutes; c__Clostridia; o__SHA-98; f__; g__; s__
OTU_eCI-12	1.20607	k__Bacteria; p__Firmicutes; c__Clostridia; o__Natranaerobiales; f__ML1228J-1; g__; s__
OTU_eCI-13	1.139	k__Bacteria; p__Firmicutes; c__Clostridia; o__Clostridiales; f__; g__; s__
OTU_eCI-14	0.949163	k__Bacteria; p__Firmicutes; c__Clostridia; o__Clostridiales; f__Clostridiaceae; g__Clostridium; s__
OTU_eCI-15	0.947897	k__Bacteria; p__Bacteroidetes; c__Bacteroidia; o__Bacteroidales; f__; g__; s__
OTU_eCI-16	0.887151	k__Bacteria; p__Firmicutes; c__Clostridia; o__Clostridiales; f__Clostridiaceae; g__Clostridium; s__
OTU_eCI-17	0.878292	k__Bacteria; p__WS6; c__SC72; o__WCHB1-15; f__; g__; s__
OTU_eCI-18	0.628979	k__Bacteria; p__Firmicutes; c__Clostridia; o__SHA-98; f__; g__; s__
OTU_eCI-19	0.546718	Unassigned
OTU_eCI-20	0.477113	k__Bacteria; p__Firmicutes; c__Clostridia; o__Natranaerobiales; f__ML1228J-1; g__; s__
OTU_eCI-21	0.448005	Unassigned
OTU_eCI-22	0.43788	k__Bacteria; p__Bacteroidetes; c__Bacteroidia; o__Bacteroidales; f__Porphyromonadaceae; g__; s__
OTU_eCI-23	0.425225	k__Bacteria; p__Actinobacteria; c__Actinobacteria; o__Actinomycetales; f__Corynebacteriaceae; g__Corynebacterium; s__
OTU_eCI-24	0.397383	k__Bacteria; p__Firmicutes; c__Clostridia; o__Clostridiales; f__Clostridiaceae; g__Clostridium; s__
OTU_eCI-25	0.384727	Unassigned
OTU_eCI-26	0.365744	k__Bacteria; p__Firmicutes; c__Clostridia; o__Thermoanaerobacterales; f__Thermoanaerobacteraceae; g__Thermacetogenium; s__
OTU_eCI-27	0.361947	k__Bacteria; p__Firmicutes; c__Clostridia; o__Natranaerobiales; f__ML1228J-1; g__; s__
OTU_eCI-28	0.317653	k__Bacteria; p__Bacteroidetes; c__Bacteroidia; o__Bacteroidales; f__; g__; s__
OTU_eCI-29	0.313857	Unassigned
OTU_eCI-30	0.313857	k__Bacteria; p__Firmicutes; c__Clostridia; o__Clostridiales; f__Clostridiaceae; g__Clostridium; s__
OTU_eCI-31	0.31006	k__Bacteria; p__Firmicutes; c__Clostridia; o__Clostridiales; f__Clostridiaceae; g__Clostridium; s__
OTU_eCI-32	0.274624	k__Bacteria; p__Firmicutes; c__Clostridia; o__Clostridiales; f__Clostridiaceae; g__Clostridium; s__
OTU_eCI-33	0.272093	k__Bacteria; p__Firmicutes; c__Clostridia; o__Clostridiales; f__Clostridiaceae; g__Clostridium; s__
OTU_eCI-34	0.25311	k__Bacteria; p__WS6; c__SC72; o__WCHB1-15; f__; g__; s__
OTU_eCI-35	0.240455	k__Bacteria; p__Firmicutes; c__Clostridia; o__SHA-98; f__; g__; s__
OTU_eCI-36	0.237923	k__Bacteria; p__Firmicutes; c__Clostridia; o__Clostridiales; f__Clostridiaceae; g__Clostridium; s__
OTU_eCI-37	0.235392	k__Bacteria; p__Firmicutes; c__Clostridia; o__Clostridiales; f__Eubacteriaceae; g__Pseudoramibacter_Eubacterium; s__
OTU_eCI-38	0.224002	k__Bacteria; p__Firmicutes; c__OPB54; o__; f__; g__; s__
OTU_eCI-39	0.221471	Unassigned
OTU_eCI-40	0.21894	k__Bacteria; p__Firmicutes; c__Clostridia; o__SHA-98; f__; g__; s__
OTU_eCI-41	0.217675	k__Bacteria; p__Firmicutes; c__Clostridia; o__Clostridiales; f__Ruminococcaceae; g__; s__
OTU_eCI-42	0.212612	k__Bacteria; p__Firmicutes; c__Clostridia; o__Clostridiales; f__; g__; s__
OTU_eCI-43	0.206285	Unassigned
OTU_eCI-44	0.197426	Unassigned
OTU_eCI-45	0.197426	k__Bacteria; p__Firmicutes; c__Clostridia; o__BSA2B-08; f__; g__; s__
OTU_eCI-46	0.179708	k__Bacteria; p__Firmicutes; c__Clostridia; o__BSA2B-08; f__; g__; s__
OTU_eCI-47	0.179708	k__Bacteria; p__OP9; c__OPB46; o__OPB72; f__TIBD11; g__; s__
OTU_eCI-48	0.172115	k__Bacteria; p__Firmicutes; c__Clostridia; o__SHA-98; f__; g__; s__
OTU_eCI-49	0.169584	k__Bacteria; p__Firmicutes; c__Clostridia; o__Thermoanaerobacterales; f__Thermoanaerobacteraceae; g__Thermacetogenium; s__
OTU_eCI-50	0.156928	k__Bacteria; p__Firmicutes; c__Clostridia; o__Clostridiales; f__Clostridiaceae; g__Clostridium; s__
OTU_eCI-51	0.155663	k__Bacteria; p__Bacteroidetes; c__Bacteroidia; o__Bacteroidales; f__; g__; s__
OTU_eCI-52	0.155663	k__Bacteria; p__Firmicutes; c__Clostridia; o__SHA-98; f__; g__; s__
OTU_eCI-53	0.150601	k__Archaea; p__Euryarchaeota; c__Methanomicrobia; o__Methanomicrobiales; f__Methanomicrobiaceae; g__Methanoculleus; s__
OTU_eCI-54	0.149335	k__Bacteria; p__Firmicutes; c__Clostridia; o__Clostridiales; f__; g__; s__
OTU_eCI-55	0.141742	k__Bacteria; p__Firmicutes; c__Clostridia; o__Clostridiales; f__Clostridiaceae; g__Clostridium; s__
OTU_eCI-56	0.137945	Unassigned
OTU_eCI-57	0.130352	k__Bacteria; p__Firmicutes; c__Clostridia; o__SHA-98; f__; g__; s__
OTU_eCI-58	0.130352	k__Bacteria; p__Firmicutes; c__Clostridia; o__SHA-98; f__D2; g__; s__
OTU_eCI-59	0.125289	k__Bacteria; p__Firmicutes; c__Clostridia; o__SHA-98; f__; g__; s__
OTU_eCI-60	0.124024	k__Bacteria; p__Firmicutes; c__Clostridia; o__SHA-98; f__; g__; s__
OTU_eCI-61	0.122758	k__Bacteria; p__Firmicutes; c__Clostridia; o__Clostridiales
OTU_eCI-62	0.121493	k__Bacteria; p__Firmicutes; c__Clostridia; o__SHA-98; f__; g__; s__
OTU_eCI-63	0.117696	k__Bacteria; p__Bacteroidetes; c__Bacteroidia; o__Bacteroidales; f__Marinilabiaceae; g__; s__
OTU_eCI-64	0.111368	k__Bacteria; p__Firmicutes; c__Clostridia; o__Clostridiales; f__Clostridiaceae; g__Clostridium; s__
OTU_eCI-65	0.106306	k__Bacteria; p__Firmicutes; c__Clostridia; o__SHA-98; f__D2; g__; s__
OTU_eCI-66	0.106306	k__Bacteria; p__Firmicutes; c__Clostridia; o__Clostridiales; f__Clostridiaceae; g__Clostridium; s__
OTU_eCI-67	0.10251	k__Bacteria; p__Synergistetes; c__Synergistia; o__Synergistales; f__Dethiosulfovibrionaceae; g__Aminobacterium; s__
OTU_eCI-68	0.10251	k__Bacteria; p__Firmicutes; c__Clostridia; o__MBA08; f__; g__; s__
OTU_eCI-69	0.0999785	k__Bacteria; p__Firmicutes; c__Clostridia; o__SHA-98; f__; g__; s__
OTU_eCI-70	0.0974474	k__Bacteria; p__Bacteroidetes; c__Bacteroidia; o__Bacteroidales; f__; g__; s__
OTU_eCI-71	0.0961818	k__Bacteria; p__Firmicutes; c__Clostridia; o__Clostridiales; f__Clostridiaceae; g__Alkaliphilus; s__
OTU_eCI-72	0.0936507	Unassigned
OTU_eCI-73	0.0936507	Unassigned
OTU_eCI-74	0.0923852	k__Bacteria; p__Synergistetes; c__Synergistia; o__Synergistales; f__Anaerobaculaceae; g__Anaerobaculum; s__
OTU_eCI-75	0.0898541	k__Bacteria; p__Firmicutes; c__Clostridia; o__Clostridiales; f__Clostridiaceae; g__Clostridium; s__
OTU_eCI-76	0.0898541	k__Bacteria; p__Thermotogae; c__Thermotogae; o__Thermotogales; f__Thermotogaceae; g__S1; s__
OTU_eCI-77	0.0885885	k__Bacteria; p__Firmicutes; c__Clostridia; o__BSA2B-08; f__; g__; s__
OTU_eCI-78	0.087323	k__Bacteria; p__Firmicutes; c__Clostridia; o__Clostridiales; f__Clostridiaceae; g__Clostridium; s__
OTU_eCI-79	0.0847919	k__Bacteria; p__Bacteroidetes; c__Bacteroidia; o__Bacteroidales; f__; g__; s__
OTU_eCI-80	0.0822608	Unassigned
OTU_eCI-81	0.0822608	k__Bacteria; p__Firmicutes; c__Clostridia; o__Clostridiales; f__Clostridiaceae; g__Clostridium; s__
OTU_eCI-82	0.0784641	k__Bacteria; p__Firmicutes; c__Clostridia; o__; f__; g__; s__
OTU_eCI-83	0.075933	k__Bacteria; p__OP9; c__OPB46; o__OPB72; f__TIBD11; g__; s__
OTU_eCI-84	0.075933	k__Bacteria; p__Firmicutes; c__Clostridia; o__Clostridiales; f__Ruminococcaceae; g__; s__
OTU_eCI-85	0.0746675	k__Bacteria; p__Bacteroidetes; c__Bacteroidia; o__Bacteroidales; f__Porphyromonadaceae; g__; s__
OTU_eCI-86	0.0746675	k__Bacteria; p__Firmicutes; c__Clostridia; o__Clostridiales; f__Clostridiaceae; g__Clostridium; s__
OTU_eCI-87	0.0746675	k__Bacteria; p__Firmicutes; c__Clostridia; o__SHA-98; f__; g__; s__
OTU_eCI-88	0.0734019	k__Bacteria; p__Firmicutes; c__Clostridia; o__; f__; g__; s__
OTU_eCI-89	0.0721364	Unassigned
OTU_eCI-90	0.0708708	k__Bacteria; p__Firmicutes; c__Clostridia; o__Clostridiales; f__Ruminococcaceae; g__; s__
OTU_eCI-91	0.0696053	k__Bacteria; p__Firmicutes; c__OPB54; o__; f__; g__; s__
OTU_eCI-92	0.0696053	Unassigned
OTU_eCI-93	0.0683397	k__Bacteria; p__Firmicutes; c__Clostridia; o__BSA2B-08; f__; g__; s__
OTU_eCI-94	0.0683397	Unassigned
OTU_eCI-95	0.0670742	k__Bacteria; p__Synergistetes; c__Synergistia; o__Synergistales; f__Anaerobaculaceae; g__Anaerobaculum; s__
OTU_eCI-96	0.0658086	k__Bacteria; p__Firmicutes; c__Clostridia; o__Clostridiales; f__Ruminococcaceae; g__; s__
OTU_eCI-97	0.0658086	k__Bacteria; p__Firmicutes; c__Clostridia; o__MBA08; f__; g__; s__
OTU_eCI-98	0.0645431	k__Bacteria; p__Firmicutes; c__OPB54; o__; f__; g__; s__
OTU_eCI-99	0.062012	k__Bacteria; p__Firmicutes; c__Clostridia; o__SHA-98; f__; g__; s__
OTU_eCI-100	0.062012	k__Bacteria; p__Firmicutes; c__Clostridia; o__Clostridiales; f__Clostridiaceae; g__Clostridium; s__
OTU_eCI-101	0.0607464	Unassigned
OTU_eCI-102	0.0582153	k__Bacteria; p__Firmicutes; c__Clostridia; o__SHA-98; f__; g__; s__
OTU_eCI-103	0.0569498	Unassigned
OTU_eCI-104	0.0556842	k__Bacteria; p__Firmicutes; c__Clostridia; o__Clostridiales; f__Clostridiaceae; g__Clostridium; s__
OTU_eCI-105	0.0556842	k__Bacteria; p__Bacteroidetes; c__Bacteroidia; o__Bacteroidales; f__; g__; s__
OTU_eCI-106	0.0544187	Unassigned
OTU_eCI-107	0.0531531	k__Bacteria; p__Firmicutes; c__Clostridia; o__Clostridiales; f__Clostridiaceae; g__Clostridium; s__
OTU_eCI-108	0.050622	k__Bacteria; p__Firmicutes; c__Clostridia; o__SHA-98; f__; g__; s__
OTU_eCI-109	0.050622	k__Bacteria; p__Synergistetes; c__Synergistia; o__Synergistales; f__Anaerobaculaceae; g__Anaerobaculum; s__
OTU_eCI-110	0.050622	k__Bacteria; p__Synergistetes; c__Synergistia; o__Synergistales; f__Anaerobaculaceae; g__Anaerobaculum; s__
OTU_eCI-111	0.050622	k__Bacteria; p__Firmicutes; c__Clostridia; o__SHA-98; f__; g__; s__
OTU_eCI-112	0.0493565	k__Bacteria; p__Firmicutes; c__Clostridia; o__Natranaerobiales; f__ML1228J-1; g__; s__
OTU_eCI-113	0.0480909	k__Bacteria; p__Firmicutes; c__Clostridia; o__MBA08; f__; g__; s__
OTU_eCI-114	0.0480909	k__Bacteria; p__Firmicutes; c__Clostridia; o__Clostridiales; f__Clostridiaceae; g__Clostridium; s__
OTU_eCI-115	0.0480909	k__Archaea; p__Euryarchaeota; c__Methanomicrobia; o__Methanosarcinales; f__Methanosarcinaceae; g__Methanosarcina; s__
OTU_eCI-116	0.0468254	k__Bacteria; p__Firmicutes; c__Clostridia; o__SHA-98; f__; g__; s__
OTU_eCI-117	0.0455598	k__Bacteria; p__Firmicutes; c__Clostridia; o__Clostridiales; f__; g__; s__
OTU_eCI-118	0.0455598	k__Bacteria; p__Firmicutes; c__Clostridia; o__Clostridiales; f__Clostridiaceae; g__Clostridium; s__
OTU_eCI-119	0.0442943	k__Bacteria; p__Firmicutes; c__Clostridia; o__SHA-98; f__; g__; s__
OTU_eCI-120	0.0430287	k__Bacteria; p__Firmicutes; c__Clostridia; o__Clostridiales; f__Clostridiaceae; g__Clostridium; s__
OTU_eCI-121	0.0430287	k__Bacteria; p__Bacteroidetes; c__Bacteroidia; o__Bacteroidales; f__; g__; s__
OTU_eCI-122	0.0430287	Unassigned
OTU_eCI-123	0.0417632	Unassigned
OTU_eCI-124	0.0417632	k__Bacteria; p__Firmicutes; c__Clostridia; o__Clostridiales; f__Peptococcaceae; g__Pelotomaculum; s__
OTU_eCI-125	0.0417632	k__Bacteria; p__Firmicutes; c__Clostridia; o__Clostridiales; f__Clostridiaceae; g__Alkaliphilus; s__
OTU_eCI-126	0.0404976	Unassigned
OTU_eCI-127	0.0392321	k__Bacteria; p__Firmicutes; c__Clostridia; o__Natranaerobiales; f__ML1228J-1; g__; s__
OTU_eCI-128	0.0392321	k__Bacteria; p__Bacteroidetes; c__Bacteroidia; o__Bacteroidales; f__SB-1; g__; s__
OTU_eCI-129	0.0392321	k__Bacteria; p__Bacteroidetes; c__Bacteroidia; o__Bacteroidales; f__Bacteroidaceae; g__; s__
OTU_eCI-130	0.0379665	k__Bacteria; p__Firmicutes; c__Clostridia; o__Clostridiales; f__; g__; s__
OTU_eCI-131	0.0379665	Unassigned
OTU_eCI-132	0.0379665	k__Bacteria; p__Firmicutes; c__Clostridia; o__SHA-98; f__; g__; s__
OTU_eCI-133	0.0379665	k__Bacteria; p__Firmicutes; c__Clostridia; o__BSA2B-08; f__; g__; s__
OTU_eCI-134	0.036701	k__Bacteria; p__Synergistetes; c__Synergistia; o__Synergistales; f__Dethiosulfovibrionaceae; g__Aminobacterium; s__
OTU_eCI-135	0.036701	k__Bacteria; p__Firmicutes; c__Clostridia; o__Clostridiales; f__Syntrophomonadaceae; g__Syntrophomonas; s__
OTU_eCI-136	0.036701	k__Bacteria; p__Firmicutes; c__Clostridia; o__Clostridiales; f__Clostridiaceae; g__Clostridium; s__
OTU_eCI-137	0.036701	k__Bacteria; p__Firmicutes; c__Clostridia; o__Clostridiales; f__Clostridiaceae; g__Clostridium; s__
OTU_eCI-138	0.0354354	k__Bacteria; p__Spirochaetes; c__Spirochaetes; o__Spirochaetales; f__Spirochaetaceae; g__Treponema; s__
OTU_eCI-139	0.0354354	k__Bacteria; p__Firmicutes; c__Clostridia; o__Clostridiales; f__[Tissierellaceae]; g__Tepidimicrobium; s__
OTU_eCI-140	0.0354354	k__Bacteria; p__Firmicutes; c__Clostridia; o__Clostridiales; f__Clostridiaceae; g__Clostridium; s__
OTU_eCI-141	0.0341699	k__Bacteria; p__Firmicutes; c__Clostridia; o__Clostridiales; f__Clostridiaceae; g__Clostridium; s__
OTU_eCI-142	0.0341699	Unassigned
OTU_eCI-143	0.0341699	Unassigned
OTU_eCI-144	0.0341699	k__Bacteria; p__Firmicutes; c__Clostridia; o__Thermoanaerobacterales; f__; g__; s__
OTU_eCI-145	0.0329043	k__Bacteria; p__Synergistetes; c__Synergistia; o__Synergistales; f__Anaerobaculaceae; g__Anaerobaculum; s__
OTU_eCI-146	0.0329043	Unassigned
OTU_eCI-147	0.0329043	k__Bacteria; p__Firmicutes; c__Clostridia; o__Clostridiales; f__Clostridiaceae; g__Clostridium; s__
OTU_eCI-148	0.0329043	Unassigned
OTU_eCI-149	0.0329043	k__Bacteria; p__Firmicutes; c__Clostridia; o__SHA-98; f__; g__; s__
OTU_eCI-150	0.0329043	k__Bacteria; p__Bacteroidetes; c__Bacteroidia; o__Bacteroidales; f__; g__; s__
OTU_eCI-151	0.0316388	k__Bacteria; p__Verrucomicrobia; c__Verruco-5; o__LD1-PB3; f__; g__; s__
OTU_eCI-152	0.0316388	k__Bacteria; p__Firmicutes; c__Clostridia; o__Clostridiales; f__Ruminococcaceae; g__; s__
OTU_eCI-153	0.0316388	k__Bacteria; p__Firmicutes; c__Clostridia; o__SHA-98; f__; g__; s__
OTU_eCI-154	0.0316388	k__Bacteria; p__Firmicutes; c__Clostridia; o__Thermoanaerobacterales; f__; g__; s__
OTU_eCI-155	0.0316388	k__Bacteria; p__OP9; c__OPB46; o__OPB72; f__TIBD11; g__; s__
OTU_eCI-156	0.0303732	k__Bacteria; p__Firmicutes; c__Clostridia; o__Thermoanaerobacterales; f__Thermoanaerobacteraceae; g__Thermacetogenium; s__
OTU_eCI-157	0.0303732	k__Bacteria; p__Firmicutes; c__Clostridia; o__Clostridiales; f__Caldicoprobacteraceae; g__Caldicoprobacter; s__
OTU_eCI-158	0.0291077	k__Bacteria; p__Firmicutes; c__Clostridia; o__SHA-98; f__; g__; s__
OTU_eCI-159	0.0291077	k__Bacteria; p__Firmicutes; c__Clostridia; o__Clostridiales; f__Ruminococcaceae; g__; s__
OTU_eCI-160	0.0291077	Unassigned
OTU_eCI-161	0.0291077	k__Bacteria; p__Firmicutes; c__Clostridia; o__SHA-98; f__; g__; s__
OTU_eCI-162	0.0291077	k__Bacteria; p__Firmicutes; c__Clostridia; o__Clostridiales; f__Ruminococcaceae; g__; s__
OTU_eCI-163	0.0278421	k__Bacteria; p__Firmicutes; c__Clostridia; o__; f__; g__; s__
OTU_eCI-164	0.0278421	k__Bacteria; p__Bacteroidetes; c__Bacteroidia; o__Bacteroidales; f__Porphyromonadaceae; g__; s__
OTU_eCI-165	0.0278421	k__Bacteria; p__Firmicutes; c__Clostridia; o__Clostridiales; f__Clostridiaceae; g__Clostridium; s__
OTU_eCI-166	0.0278421	k__Bacteria; p__Firmicutes; c__Clostridia; o__Clostridiales; f__Clostridiaceae; g__Clostridium; s__
OTU_eCI-167	0.0278421	Unassigned
OTU_eCI-168	0.0278421	k__Bacteria; p__Firmicutes; c__Clostridia; o__SHA-98; f__; g__; s__
OTU_eCI-169	0.0265766	k__Bacteria; p__Firmicutes; c__Clostridia; o__SHA-98; f__; g__; s__
OTU_eCI-170	0.0265766	k__Bacteria; p__Firmicutes; c__Clostridia; o__; f__; g__; s__
OTU_eCI-171	0.0265766	k__Bacteria; p__Firmicutes; c__Clostridia; o__OPB54; f__; g__; s__
OTU_eCI-172	0.0265766	k__Bacteria; p__Tenericutes; c__RF3; o__ML615J-28; f__; g__; s__
OTU_eCI-173	0.025311	k__Bacteria; p__Bacteroidetes; c__Bacteroidia; o__Bacteroidales; f__; g__; s__
OTU_eCI-174	0.025311	k__Bacteria; p__Firmicutes; c__Clostridia; o__Clostridiales; f__Clostridiaceae; g__Clostridium; s__
OTU_eCI-175	0.025311	k__Bacteria; p__Firmicutes; c__Clostridia; o__Clostridiales; f__Clostridiaceae; g__Clostridium; s__
OTU_eCI-176	0.025311	k__Bacteria; p__Bacteroidetes; c__Bacteroidia; o__Bacteroidales; f__Porphyromonadaceae; g__; s__
OTU_eCI-177	0.0240455	k__Bacteria; p__Firmicutes; c__Clostridia; o__Clostridiales; f__Clostridiaceae; g__; s__
OTU_eCI-178	0.0240455	k__Bacteria; p__Firmicutes; c__Clostridia; o__Clostridiales; f__Clostridiaceae; g__Clostridium; s__
OTU_eCI-179	0.0240455	Unassigned
OTU_eCI-180	0.0240455	k__Bacteria; p__Firmicutes; c__Clostridia; o__Clostridiales; f__Caldicoprobacteraceae; g__Caldicoprobacter; s__
OTU_eCI-181	0.0240455	k__Bacteria; p__Firmicutes; c__Clostridia; o__SHA-98; f__; g__; s__
OTU_eCI-182	0.0240455	k__Bacteria; p__Firmicutes; c__Clostridia; o__SHA-98; f__; g__; s__
OTU_eCI-183	0.0240455	Unassigned
OTU_eCI-184	0.0227799	k__Bacteria; p__Bacteroidetes; c__Bacteroidia; o__Bacteroidales; f__; g__; s__
OTU_eCI-185	0.0227799	k__Bacteria; p__Firmicutes; c__Clostridia; o__Clostridiales; f__; g__; s__
OTU_eCI-186	0.0227799	k__Bacteria; p__Firmicutes; c__Clostridia; o__Clostridiales; f__Clostridiaceae; g__Clostridium; s__
OTU_eCI-187	0.0227799	k__Bacteria; p__Firmicutes; c__Clostridia; o__Clostridiales; f__Gracilibacteraceae; g__Lutispora; s__
OTU_eCI-188	0.0215144	k__Bacteria; p__Firmicutes; c__Clostridia; o__OPB54; f__; g__; s__
OTU_eCI-189	0.0215144	Unassigned
OTU_eCI-190	0.0215144	k__Bacteria; p__Firmicutes; c__Clostridia; o__Clostridiales; f__; g__; s__
OTU_eCI-191	0.0215144	k__Bacteria; p__Firmicutes; c__Clostridia; o__Clostridiales; f__Ruminococcaceae; g__; s__
OTU_eCI-192	0.0202488	k__Bacteria; p__Firmicutes; c__Clostridia; o__; f__; g__; s__
OTU_eCI-193	0.0202488	k__Bacteria; p__Firmicutes; c__Clostridia; o__Clostridiales; f__Clostridiaceae; g__Clostridium; s__
OTU_eCI-194	0.0202488	k__Bacteria; p__Proteobacteria; c__Betaproteobacteria; o__Burkholderiales; f__Alcaligenaceae; g__; s__
OTU_eCI-195	0.0202488	Unassigned
OTU_eCI-196	0.0202488	Unassigned
OTU_eCI-197	0.0202488	k__Bacteria; p__Firmicutes; c__Clostridia; o__Clostridiales; f__Clostridiaceae; g__Clostridium; s__
OTU_eCI-198	0.0202488	Unassigned
OTU_eCI-199	0.0202488	k__Bacteria; p__Firmicutes; c__Clostridia; o__Clostridiales; f__Clostridiaceae; g__Clostridium; s__
OTU_eCI-200	0.0202488	k__Bacteria; p__Firmicutes; c__Clostridia; o__Clostridiales; f__Clostridiaceae; g__Clostridium; s__
OTU_eCI-201	0.0202488	k__Bacteria; p__Firmicutes; c__Clostridia; o__SHA-98; f__; g__; s__
OTU_eCI-202	0.0202488	k__Bacteria; p__Firmicutes; c__Clostridia; o__Clostridiales; f__Clostridiaceae; g__Clostridium; s__
OTU_eCI-203	0.0202488	k__Bacteria; p__Firmicutes; c__Clostridia; o__SHA-98; f__; g__; s__
OTU_eCI-204	0.0202488	k__Bacteria; p__Firmicutes; c__Clostridia; o__Clostridiales; f__Clostridiaceae; g__Clostridium; s__
OTU_eCI-205	0.0189833	k__Bacteria; p__Firmicutes; c__Clostridia; o__Thermoanaerobacterales; f__; g__; s__
OTU_eCI-206	0.0189833	k__Bacteria; p__Firmicutes; c__Clostridia; o__Clostridiales; f__; g__; s__
OTU_eCI-207	0.0189833	k__Bacteria; p__Firmicutes; c__Clostridia; o__Clostridiales; f__; g__; s__
OTU_eCI-208	0.0189833	k__Bacteria; p__Firmicutes; c__Clostridia; o__SHA-98; f__; g__; s__
OTU_eCI-209	0.0189833	k__Bacteria; p__Firmicutes; c__Clostridia; o__Natranaerobiales; f__YAB3B13; g__; s__
OTU_eCI-210	0.0189833	Unassigned
OTU_eCI-211	0.0189833	k__Bacteria; p__Firmicutes; c__Clostridia; o__Clostridiales; f__Clostridiaceae; g__Clostridium; s__
OTU_eCI-212	0.0177177	k__Bacteria; p__Firmicutes; c__Clostridia; o__Clostridiales; f__Clostridiaceae; g__; s__
OTU_eCI-213	0.0177177	k__Bacteria; p__Firmicutes; c__Clostridia; o__SHA-98; f__; g__; s__
OTU_eCI-214	0.0177177	k__Bacteria; p__Firmicutes; c__Clostridia; o__Natranaerobiales; f__ML1228J-1; g__; s__
OTU_eCI-215	0.0177177	k__Bacteria; p__Firmicutes; c__Clostridia; o__Clostridiales; f__Clostridiaceae; g__Clostridium; s__
OTU_eCI-216	0.0177177	k__Bacteria; p__Bacteroidetes; c__Bacteroidia; o__Bacteroidales; f__Porphyromonadaceae; g__; s__
OTU_eCI-217	0.0177177	Unassigned
OTU_eCI-218	0.0177177	k__Bacteria; p__Firmicutes; c__Clostridia; o__; f__; g__; s__
OTU_eCI-219	0.0164522	k__Bacteria; p__Firmicutes; c__Bacilli; o__Bacillales; f__Bacillaceae; g__Bacillus; s__
OTU_eCI-220	0.0164522	Unassigned
OTU_eCI-221	0.0164522	k__Bacteria; p__Firmicutes; c__Clostridia; o__MBA08; f__; g__; s__
OTU_eCI-222	0.0164522	k__Bacteria; p__Firmicutes; c__Clostridia; o__MBA08; f__; g__; s__
OTU_eCI-223	0.0151866	k__Bacteria; p__Firmicutes; c__Clostridia; o__SHA-98; f__; g__; s__
OTU_eCI-224	0.0151866	k__Bacteria; p__Firmicutes; c__Clostridia; o__Clostridiales; f__Clostridiaceae; g__Clostridium; s__
OTU_eCI-225	0.0151866	k__Bacteria; p__Lentisphaerae; c__[Lentisphaeria]; o__Z20; f__R4-45B; g__; s__
OTU_eCI-226	0.0151866	Unassigned
OTU_eCI-227	0.0151866	k__Bacteria; p__Firmicutes; c__Clostridia; o__BSA2B-08; f__; g__; s__
OTU_eCI-228	0.0151866	Unassigned
OTU_eCI-229	0.0151866	k__Bacteria; p__Firmicutes; c__Clostridia; o__Clostridiales; f__; g__; s__
OTU_eCI-230	0.0151866	k__Bacteria; p__Firmicutes; c__Clostridia; o__Clostridiales; f__Clostridiaceae; g__Clostridium; s__
OTU_eCI-231	0.0151866	k__Bacteria; p__Firmicutes; c__Clostridia; o__SHA-98; f__; g__; s__
OTU_eCI-232	0.0151866	k__Bacteria; p__Synergistetes; c__Synergistia; o__Synergistales; f__Anaerobaculaceae; g__Anaerobaculum; s__
OTU_eCI-233	0.0151866	Unassigned
OTU_eCI-234	0.0139211	k__Archaea; p__Euryarchaeota; c__Methanomicrobia; o__Methanomicrobiales; f__Methanomicrobiaceae; g__Methanoculleus; s__
OTU_eCI-235	0.0139211	k__Bacteria; p__Firmicutes; c__Clostridia; o__Clostridiales; f__Clostridiaceae; g__Clostridium; s__
OTU_eCI-236	0.0139211	k__Bacteria; p__Firmicutes; c__Clostridia; o__SHA-98; f__; g__; s__
OTU_eCI-237	0.0139211	Unassigned
OTU_eCI-238	0.0139211	k__Bacteria; p__Firmicutes; c__Clostridia; o__Thermoanaerobacterales; f__; g__; s__
OTU_eCI-239	0.0139211	k__Bacteria; p__Firmicutes; c__Clostridia; o__Clostridiales; f__Ruminococcaceae
OTU_eCI-240	0.0139211	k__Bacteria; p__Firmicutes; c__Clostridia; o__Clostridiales; f__; g__; s__
OTU_eCI-241	0.0139211	Unassigned
OTU_eCI-242	0.0139211	Unassigned
OTU_eCI-243	0.0126555	Unassigned
OTU_eCI-244	0.0126555	k__Bacteria; p__Firmicutes; c__Clostridia; o__Clostridiales; f__; g__; s__
OTU_eCI-245	0.0126555	k__Bacteria; p__Firmicutes; c__Clostridia; o__MBA08; f__; g__; s__
OTU_eCI-246	0.0126555	k__Bacteria; p__Firmicutes; c__Clostridia; o__Clostridiales; f__Clostridiaceae; g__Clostridium; s__
OTU_eCI-247	0.0126555	k__Bacteria; p__Firmicutes; c__Clostridia; o__Clostridiales; f__Clostridiaceae; g__Clostridium; s__
OTU_eCI-248	0.0126555	k__Bacteria; p__Firmicutes; c__Clostridia; o__MBA08; f__; g__; s__
OTU_eCI-249	0.0126555	Unassigned
OTU_eCI-250	0.0126555	Unassigned
OTU_eCI-251	0.0126555	k__Bacteria; p__Firmicutes; c__Clostridia; o__Clostridiales; f__; g__; s__
OTU_eCI-252	0.01139	k__Bacteria; p__Bacteroidetes; c__Bacteroidia; o__Bacteroidales; f__Porphyromonadaceae; g__; s__
OTU_eCI-253	0.01139	k__Bacteria; p__Firmicutes; c__Clostridia; o__Clostridiales; f__Clostridiaceae; g__Clostridium; s__
OTU_eCI-254	0.01139	k__Bacteria; p__Firmicutes; c__Clostridia; o__Thermoanaerobacterales; f__; g__; s__
OTU_eCI-255	0.01139	Unassigned
OTU_eCI-256	0.01139	k__Bacteria; p__Firmicutes; c__Clostridia; o__BSA2B-08; f__; g__; s__
OTU_eCI-257	0.01139	k__Bacteria; p__Firmicutes; c__Clostridia; o__Natranaerobiales; f__ML1228J-1; g__; s__
OTU_eCI-258	0.01139	k__Bacteria; p__Firmicutes; c__Clostridia; o__Clostridiales; f__Caldicoprobacteraceae; g__Caldicoprobacter; s__
OTU_eCI-259	0.0101244	Unassigned
OTU_eCI-260	0.0101244	k__Bacteria; p__Firmicutes; c__Clostridia; o__Thermoanaerobacterales; f__; g__; s__
OTU_eCI-261	0.0101244	k__Bacteria; p__Firmicutes; c__Clostridia; o__Clostridiales; f__; g__; s__
OTU_eCI-262	0.0101244	Unassigned
OTU_eCI-263	0.0101244	k__Bacteria; p__Firmicutes; c__Clostridia; o__MBA08; f__; g__; s__
OTU_eCI-264	0.0101244	k__Bacteria; p__Firmicutes; c__Clostridia; o__Clostridiales; f__Clostridiaceae; g__Clostridium; s__
OTU_eCI-265	0.0101244	k__Bacteria; p__Firmicutes; c__Clostridia; o__Clostridiales; f__; g__; s__
OTU_eCI-266	0.0101244	k__Bacteria; p__Firmicutes; c__Clostridia; o__Clostridiales; f__Clostridiaceae; g__Clostridium; s__
OTU_eCI-267	0.00885885	k__Bacteria; p__Firmicutes; c__Clostridia; o__Clostridiales; f__; g__; s__
OTU_eCI-268	0.00885885	k__Bacteria; p__Bacteroidetes; c__Bacteroidia; o__Bacteroidales; f__Porphyromonadaceae; g__Paludibacter; s__
OTU_eCI-269	0.00885885	Unassigned
OTU_eCI-270	0.00885885	k__Bacteria; p__Firmicutes; c__Clostridia; o__SHA-98; f__; g__; s__
OTU_eCI-271	0.00885885	k__Bacteria; p__Firmicutes; c__Clostridia; o__Clostridiales; f__Clostridiaceae; g__Clostridium; s__
OTU_eCI-272	0.00885885	k__Bacteria; p__Firmicutes; c__Clostridia; o__SHA-98; f__; g__; s__
OTU_eCI-273	0.00885885	Unassigned
OTU_eCI-274	0.0075933	k__Bacteria; p__Firmicutes; c__Clostridia; o__Natranaerobiales; f__ML1228J-1; g__; s__
OTU_eCI-275	0.0075933	Unassigned
OTU_eCI-276	0.0075933	k__Bacteria; p__Firmicutes; c__Clostridia; o__SHA-98; f__; g__; s__
OTU_eCI-277	0.0075933	k__Bacteria; p__Firmicutes; c__Clostridia; o__Clostridiales; f__; g__; s__
OTU_eCI-278	0.0075933	k__Bacteria; p__Firmicutes; c__Clostridia; o__Clostridiales; f__; g__; s__
OTU_eCI-279	0.0075933	k__Bacteria; p__Bacteroidetes; c__Bacteroidia; o__Bacteroidales; f__; g__; s__
OTU_eCI-280	0.0075933	k__Bacteria; p__Firmicutes; c__Clostridia; o__Clostridiales; f__; g__; s__
OTU_eCI-281	0.0075933	k__Bacteria; p__Firmicutes; c__Clostridia; o__MBA08; f__; g__; s__
OTU_eCI-282	0.0075933	k__Bacteria; p__Firmicutes; c__Clostridia; o__MBA08; f__; g__; s__
OTU_eCI-283	0.0075933	Unassigned
OTU_eCI-284	0.0075933	k__Bacteria; p__Firmicutes; c__Clostridia; o__BSA2B-08; f__; g__; s__
OTU_eCI-285	0.0075933	k__Bacteria; p__Firmicutes; c__Clostridia; o__Natranaerobiales; f__ML1228J-1; g__; s__
OTU_eCI-286	0.0075933	k__Bacteria; p__Firmicutes; c__Clostridia; o__SHA-98; f__; g__; s__
OTU_eCI-287	0.0075933	k__Bacteria; p__Firmicutes; c__Clostridia; o__SHA-98; f__; g__; s__
OTU_eCI-288	0.0075933	Unassigned
OTU_eCI-289	0.0075933	k__Bacteria; p__Tenericutes; c__RF3; o__ML615J-28; f__; g__; s__
OTU_eCI-290	0.0075933	k__Bacteria; p__Firmicutes; c__Clostridia; o__SHA-98; f__; g__; s__
OTU_eCI-291	0.0075933	k__Bacteria; p__Synergistetes; c__Synergistia; o__Synergistales; f__Anaerobaculaceae; g__Anaerobaculum; s__
OTU_eCI-292	0.0075933	k__Bacteria; p__Firmicutes; c__Clostridia; o__SHA-98; f__D2; g__; s__
OTU_eCI-293	0.0075933	k__Bacteria; p__Firmicutes; c__Bacilli; o__Lactobacillales; f__Enterococcaceae
OTU_eCI-294	0.0075933	k__Bacteria; p__Firmicutes; c__Clostridia; o__Clostridiales; f__Clostridiaceae; g__Clostridium; s__
OTU_eCI-295	0.0075933	Unassigned
OTU_eCI-296	0.00632775	Unassigned
OTU_eCI-297	0.00632775	Unassigned
OTU_eCI-298	0.00632775	k__Bacteria; p__Firmicutes; c__Clostridia; o__Clostridiales; f__Clostridiaceae; g__Clostridium; s__
OTU_eCI-299	0.00632775	k__Bacteria; p__Firmicutes; c__Clostridia; o__MBA08; f__; g__; s__
OTU_eCI-300	0.00632775	k__Bacteria; p__Firmicutes; c__Clostridia; o__SHA-98; f__; g__; s__
OTU_eCI-301	0.00632775	k__Bacteria; p__Proteobacteria; c__Betaproteobacteria; o__Burkholderiales; f__Alcaligenaceae; g__; s__
OTU_eCI-302	0.00632775	k__Bacteria; p__Synergistetes; c__Synergistia; o__Synergistales; f__Anaerobaculaceae; g__Anaerobaculum; s__
OTU_eCI-303	0.00632775	k__Bacteria; p__Firmicutes; c__Clostridia; o__Clostridiales; f__; g__; s__
OTU_eCI-304	0.00632775	k__Bacteria; p__Firmicutes; c__Clostridia; o__SHA-98; f__; g__; s__
OTU_eCI-305	0.00632775	k__Bacteria; p__Firmicutes; c__Clostridia; o__SHA-98; f__; g__; s__
OTU_eCI-306	0.00632775	k__Bacteria; p__Firmicutes; c__Clostridia; o__MBA08; f__; g__; s__
OTU_eCI-307	0.00632775	Unassigned
OTU_eCI-308	0.00632775	k__Bacteria; p__Proteobacteria; c__Betaproteobacteria; o__Burkholderiales; f__Alcaligenaceae; g__; s__
OTU_eCI-309	0.0050622	Unassigned
OTU_eCI-310	0.0050622	k__Bacteria; p__Firmicutes; c__Clostridia; o__SHA-98; f__D2; g__; s__
OTU_eCI-311	0.0050622	k__Bacteria; p__Firmicutes; c__Clostridia; o__Clostridiales; f__Clostridiaceae; g__Clostridium; s__
OTU_eCI-312	0.0050622	k__Bacteria; p__Firmicutes; c__Clostridia; o__MBA08; f__; g__; s__
OTU_eCI-313	0.0050622	k__Bacteria; p__Firmicutes; c__Clostridia; o__MBA08; f__; g__; s__
OTU_eCI-314	0.0050622	k__Bacteria; p__Firmicutes; c__Clostridia; o__SHA-98; f__; g__; s__
OTU_eCI-315	0.0050622	k__Bacteria; p__Firmicutes; c__Clostridia; o__SHA-98; f__; g__; s__
OTU_eCI-316	0.0050622	k__Bacteria; p__Firmicutes; c__Clostridia; o__Clostridiales; f__Clostridiaceae; g__Clostridium; s__
OTU_eCI-317	0.0050622	k__Bacteria; p__Firmicutes; c__Clostridia; o__Clostridiales; f__Clostridiaceae; g__Clostridium; s__
OTU_eCI-318	0.0050622	k__Bacteria; p__Synergistetes; c__Synergistia; o__Synergistales; f__Anaerobaculaceae; g__Anaerobaculum; s__
OTU_eCI-319	0.0050622	k__Bacteria; p__Firmicutes; c__Clostridia; o__Clostridiales; f__Clostridiaceae; g__Clostridium; s__
OTU_eCI-320	0.0050622	Unassigned
OTU_eCI-321	0.00379665	k__Bacteria; p__Firmicutes; c__Clostridia; o__Clostridiales; f__[Tissierellaceae]; g__Tepidimicrobium; s__
OTU_eCI-322	0.00379665	k__Bacteria; p__Firmicutes; c__Clostridia; o__Natranaerobiales; f__ML1228J-1; g__; s__
OTU_eCI-323	0.00379665	k__Bacteria; p__Firmicutes; c__Clostridia; o__MBA08; f__; g__; s__
OTU_eCI-324	0.00379665	Unassigned
OTU_eCI-325	0.00379665	k__Bacteria; p__Firmicutes; c__Clostridia; o__BSA2B-08; f__; g__; s__
OTU_eCI-326	0.00379665	Unassigned
OTU_eCI-327	0.00379665	Unassigned
OTU_eCI-328	0.00379665	k__Bacteria; p__Firmicutes; c__Clostridia; o__Clostridiales; f__Caldicoprobacteraceae; g__Caldicoprobacter; s__
OTU_eCI-329	0.00379665	Unassigned
OTU_eCI-330	0.00379665	k__Bacteria; p__Firmicutes; c__Clostridia; o__SHA-98; f__; g__; s__
OTU_eCI-331	0.00379665	k__Bacteria; p__Firmicutes; c__Bacilli; o__Bacillales; f__Bacillaceae; g__Bacillus
OTU_eCI-332	0.00379665	k__Bacteria; p__Firmicutes; c__Clostridia; o__Clostridiales; f__Caldicoprobacteraceae; g__Caldicoprobacter; s__
OTU_eCI-333	0.00379665	k__Bacteria; p__Firmicutes; c__Clostridia; o__Natranaerobiales; f__; g__; s__
OTU_eCI-334	0.00379665	k__Bacteria; p__Firmicutes; c__Clostridia; o__Clostridiales; f__Clostridiaceae; g__Clostridium; s__
OTU_eCI-335	0.0025311	k__Bacteria; p__Firmicutes; c__Clostridia; o__Clostridiales; f__Peptococcaceae; g__Desulfosporosinus; s__meridiei
OTU_eCI-336	0.0025311	Unassigned
OTU_eCI-337	0.0025311	Unassigned
OTU_eCI-338	0.0025311	k__Bacteria; p__Firmicutes; c__Clostridia; o__Natranaerobiales; f__ML1228J-1; g__; s__
OTU_eCI-339	0.0025311	k__Bacteria; p__Firmicutes; c__Clostridia; o__Natranaerobiales; f__ML1228J-1; g__; s__
OTU_eCI-340	0.0025311	k__Bacteria; p__Proteobacteria; c__Gammaproteobacteria; o__Pseudomonadales; f__Pseudomonadaceae; g__; s__
OTU_eCI-341	0.0025311	k__Bacteria; p__Firmicutes; c__Clostridia; o__Clostridiales; f__; g__; s__
OTU_eCI-342	0.0025311	k__Bacteria; p__Firmicutes; c__Clostridia; o__Natranaerobiales; f__ML1228J-1; g__; s__
OTU_eCI-343	0.0025311	k__Bacteria; p__Firmicutes; c__Clostridia; o__Clostridiales; f__Clostridiaceae; g__Clostridium; s__
OTU_eCI-344	0.0025311	k__Bacteria; p__Firmicutes; c__Clostridia; o__Natranaerobiales; f__ML1228J-1; g__; s__
OTU_eCI-345	0.0025311	k__Bacteria; p__Firmicutes; c__Clostridia; o__MBA08; f__; g__; s__
OTU_eCI-346	0.0025311	k__Bacteria; p__Firmicutes; c__Clostridia; o__Clostridiales; f__Syntrophomonadaceae; g__Syntrophomonas; s__
OTU_eCI-347	0.0025311	k__Bacteria; p__Firmicutes; c__Clostridia; o__Clostridiales; f__Caldicoprobacteraceae; g__Caldicoprobacter; s__
OTU_eCI-348	0.0025311	k__Bacteria; p__Firmicutes; c__Clostridia; o__MBA08; f__; g__; s__
OTU_eCI-349	0.0025311	k__Archaea; p__Euryarchaeota; c__Methanomicrobia; o__Methanosarcinales; f__Methanosarcinaceae; g__Methanosarcina; s__
OTU_eCI-350	0.0025311	k__Bacteria; p__Firmicutes; c__Clostridia; o__Clostridiales; f__[Tissierellaceae]; g__Tepidimicrobium; s__
OTU_eCI-351	0.0025311	k__Bacteria; p__Firmicutes; c__Clostridia; o__Clostridiales; f__Caldicoprobacteraceae; g__Caldicoprobacter; s__
OTU_eCI-352	0.0025311	k__Bacteria; p__Firmicutes; c__Clostridia; o__Clostridiales; f__Clostridiaceae; g__Clostridium; s__
OTU_eCI-353	0.0025311	k__Bacteria; p__Firmicutes; c__Clostridia; o__Clostridiales; f__[Tissierellaceae]; g__Tepidimicrobium; s__
OTU_eCI-354	0.0025311	Unassigned
OTU_eCI-355	0.0025311	k__Bacteria; p__Firmicutes; c__Clostridia; o__Clostridiales; f__Clostridiaceae; g__Clostridium; s__
OTU_eCI-356	0.0025311	Unassigned
OTU_eCI-357	0.0025311	k__Bacteria; p__Firmicutes; c__Clostridia; o__MBA08; f__; g__; s__
OTU_eCI-358	0.0025311	k__Bacteria; p__Firmicutes; c__Clostridia; o__MBA08; f__; g__; s__
OTU_eCI-359	0.0025311	k__Bacteria; p__OD1; c__ABY1; o__; f__; g__; s__
OTU_eCI-360	0.0025311	k__Bacteria; p__Firmicutes; c__Clostridia; o__BSA2B-08; f__; g__; s__
OTU_eCI-361	0.0025311	k__Bacteria; p__Firmicutes; c__Clostridia; o__MBA08; f__; g__; s__
OTU_eCI-362	0.0025311	k__Bacteria; p__Firmicutes; c__Clostridia; o__Clostridiales; f__Clostridiaceae; g__Clostridium; s__
OTU_eCI-363	0.0025311	k__Bacteria; p__Firmicutes; c__Clostridia; o__Clostridiales; f__Syntrophomonadaceae; g__Syntrophomonas; s__
OTU_eCI-364	0.0025311	k__Bacteria; p__Firmicutes; c__Clostridia; o__MBA08; f__; g__; s__
OTU_eCI-365	0.0025311	k__Bacteria; p__Firmicutes; c__Clostridia; o__MBA08; f__; g__; s__
OTU_eCI-366	0.0025311	k__Bacteria; p__Firmicutes; c__Clostridia; o__Clostridiales; f__Ruminococcaceae; g__Ruminococcus; s__
OTU_eCI-367	0.00126555	k__Bacteria; p__Firmicutes; c__Clostridia; o__Natranaerobiales; f__ML1228J-1; g__; s__
OTU_eCI-368	0.00126555	k__Bacteria; p__Firmicutes; c__Clostridia; o__Thermoanaerobacterales; f__Thermoanaerobacteraceae; g__Thermacetogenium; s__
OTU_eCI-369	0.00126555	k__Bacteria; p__Firmicutes; c__Clostridia; o__Clostridiales; f__[Tissierellaceae]; g__; s__
OTU_eCI-370	0.00126555	k__Bacteria; p__Firmicutes; c__Clostridia; o__Natranaerobiales; f__ML1228J-1; g__; s__
OTU_eCI-371	0.00126555	k__Bacteria; p__Firmicutes; c__Clostridia; o__Thermoanaerobacterales; f__Thermoanaerobacteraceae; g__; s__
OTU_eCI-372	0.00126555	Unassigned
OTU_eCI-373	0.00126555	k__Bacteria; p__Firmicutes; c__Clostridia; o__Thermoanaerobacterales; f__Thermoanaerobacteraceae; g__Moorella; s__
OTU_eCI-374	0.00126555	k__Bacteria; p__Firmicutes; c__Clostridia; o__MBA08; f__; g__; s__
OTU_eCI-375	0.00126555	Unassigned
OTU_eCI-376	0.00126555	k__Bacteria; p__Firmicutes; c__Clostridia; o__Clostridiales; f__[Tissierellaceae]; g__Sporanaerobacter; s__
OTU_eCI-377	0.00126555	k__Bacteria; p__Firmicutes; c__Bacilli; o__Bacillales; f__Bacillaceae; g__; s__
OTU_eCI-378	0.00126555	k__Bacteria; p__Firmicutes; c__Clostridia; o__Clostridiales; f__; g__; s__
OTU_eCI-379	0.00126555	k__Bacteria; p__Firmicutes; c__Clostridia; o__SHA-98; f__; g__; s__
OTU_eCI-380	0.00126555	k__Bacteria; p__Bacteroidetes; c__Bacteroidia; o__Bacteroidales; f__; g__; s__
OTU_eCI-381	0.00126555	k__Bacteria; p__Firmicutes; c__Clostridia; o__Clostridiales; f__Ruminococcaceae; g__Ruminococcus; s__
OTU_eCI-382	0.00126555	k__Bacteria; p__Firmicutes; c__Erysipelotrichi; o__Erysipelotrichales; f__Erysipelotrichaceae; g__RFN20; s__
OTU_eCI-383	0.00126555	k__Bacteria; p__Firmicutes; c__Clostridia; o__Clostridiales; f__EtOH8; g__; s__
OTU_eCI-384	0.00126555	Unassigned
OTU_eCI-385	0.00126555	k__Bacteria; p__Firmicutes; c__Clostridia; o__Clostridiales; f__Caldicoprobacteraceae; g__Caldicoprobacter; s__
OTU_eCI-386	0.00126555	k__Bacteria; p__Firmicutes; c__Clostridia; o__Clostridiales; f__; g__; s__
OTU_eCI-387	0.00126555	k__Bacteria; p__Firmicutes; c__Clostridia; o__Clostridiales; f__Clostridiaceae; g__Clostridium; s__
OTU_eCI-388	0.00126555	Unassigned
OTU_eCI-389	0.00126555	k__Bacteria; p__Firmicutes; c__Clostridia; o__Clostridiales; f__[Tissierellaceae]; g__; s__
OTU_eCI-390	0.00126555	k__Bacteria; p__Firmicutes; c__Clostridia; o__Clostridiales; f__Clostridiaceae; g__Clostridium; s__
OTU_eCI-391	0.00126555	k__Bacteria; p__Firmicutes; c__Clostridia; o__Clostridiales; f__; g__; s__
OTU_eCI-392	0.00126555	k__Bacteria; p__Firmicutes; c__Clostridia; o__Clostridiales; f__Clostridiaceae; g__Clostridium; s__
OTU_eCI-393	0.00126555	k__Bacteria; p__Tenericutes; c__Mollicutes; o__Acholeplasmatales; f__Acholeplasmataceae; g__; s__
OTU_eCI-394	0.00126555	k__Bacteria; p__Firmicutes; c__Clostridia; o__Thermoanaerobacterales; f__; g__; s__
OTU_eCI-395	0.00126555	k__Bacteria; p__Firmicutes; c__Clostridia; o__Natranaerobiales; f__ML1228J-1; g__; s__
OTU_eCI-396	0.00126555	k__Bacteria; p__Firmicutes; c__Clostridia; o__SHA-98; f__; g__; s__
OTU_eCI-397	0.00126555	k__Bacteria; p__Bacteroidetes; c__Bacteroidia; o__Bacteroidales; f__Marinilabiaceae; g__; s__
OTU_eCI-398	0.00126555	k__Bacteria; p__Firmicutes; c__Clostridia; o__Natranaerobiales; f__ML1228J-1; g__; s__
OTU_eCI-399	0.00126555	k__Bacteria; p__Firmicutes; c__Clostridia; o__Clostridiales; f__Clostridiaceae; g__Clostridium; s__
OTU_eCI-400	0.00126555	k__Bacteria; p__Firmicutes; c__Clostridia; o__MBA08; f__; g__; s__
OTU_eCI-401	0.00126555	k__Bacteria; p__Firmicutes; c__Clostridia; o__Clostridiales; f__Clostridiaceae; g__Clostridium; s__
